# Supplementary material for: CisCross: A gene list enrichment analysis to predict upstream regulators in Arabidopsis thaliana
Source: Front Plant Sci. 2022 Aug 18;13:942710. doi: 10.3389/fpls.2022.942710 (PMC9434332; doi:10.3389/fpls.2022.942710)
Supplement: Supplementary file 1 [file Data_Sheet_1.xlsx]

## Sheet: References
Number of sheet	Name of sheet
2	Supplementary Table S1	Supplementary Table S1. The benchmark compilation of 114 uniformly processed RNA-Seq datasets from the EBI Expression Atlas (Moreno et al., 2022, https://www.ebi.ac.uk/gxa/home)
		consist of one sheet
3,4	Supplementary Table S2	Supplementary Table S2. CisCross DB TFs description
		consist of two sheet (1) description of the table columns and references (2) TF family assignment
5,6,7	Supplementary Table S3	Supplementary Table S3. Common discription of peak sets from three version of the DAP-seq collection
		consist of three sheet (1) Peaks count, (2) CisCross-MACS2 vs Plant Cistrome, (3) CisCross-GEM vs Plant Cistrome
8	Supplementary Table S4	Supplementary Table S4. The results of de novo motif search for the CisCross-MACS2 and CisCross-GEM and comparison of enriched motifs with respective known motifs of TF
		consist of one sheet
9,10,11	Supplementary Table S5.	Supplementary Table S5. The overlap fractions between the CisCross-GEM/CisCross-MACS2 versions and the Plant Cistrome
		consist of three sheet (1) Plant Cistrome vs CisCross-GEM, (2) Plant Cistrome vs CisCross-MACS2, (3) CisCross-GEM vs CisCross-MACS2
12,13,14,15,16,17	Supplementary Table S6.	Supplementary Table S6. The comparison of the ranking of TFs upsream regulators by the significance in the output data respecting three collection versions on the lists of auxin-activated genes and upregulated genes in rhd6 mutant
		consist of six sheet (1) rhd6 mutant vs wild type, (2) 1h auxin vs moc, (3) 2h auxin vs moc, (4) 4h auxin vs moc, (5) 6h auxin vs moc, (6) 55h auxin vs moc

## Sheet: Supplementary Table S1
Supplementary Table S1. The benchmark compilation of 114 uniformly processed RNA-Seq datasets from the EBI Expression Atlas (Moreno et al., 2022, https://www.ebi.ac.uk/gxa/home)
Each line represents ID from EBI Expression Atlas which may respect several experiments
ID of experiment	Investigation Title
E-CURD-29	Diversification of Root Hair Development Genes in Vascular Plants - arabidopsis thaliana dataset
E-CURD-44	Transposable elements (TEs) contribute to stress-related long intergenic noncoding RNAs in Plants (I)
E-GEOD-9996	Transcription profiling of Arabidopsis reveals organ regeneration in plants is independent of stem cell niche activity
E-GEOD-17159	Gene expression in pif1pif3pif4pif5 mutant under dark or red light conditions
E-GEOD-22947	Expression data from in-vitro induced Interfascicular Cambium of Arabidopsis thaliana
E-GEOD-29364	A high resolution map of a cyanobacterial transcriptome
E-GEOD-30095	Expression analysis of root cell types after treatment with low pH
E-GEOD-32193	Gene expression during Arabidopsis flower maturation
E-GEOD-33790	The response and recovery of Arabidopsis thaliana transcriptome to phosphate starvation [ATH1-121501]
E-GEOD-34476	Analysis of the Arabidopsis shoot meristem transcriptome during floral transition identifies distinct regulatory patterns and an LRR protein that promotes flowering
E-GEOD-34654	Genome-wide identification of non-coding RNAs targeted by XRN exoribonucleases in collaboration with FRY1 using RNA-Seq in Arabidopsis thaliana.
E-GEOD-39214	Genome-wide identification of PIF3-binding sites and direct-target genes of PIF3 transcriptional regulation in skotomorphogenesis [RNA-Seq]
E-GEOD-52298	Expression data from Arabidopsis myb3r mutants
E-GEOD-53952	RNASeq of Developing Arabidopsis Seeds Producing Hydroxy-Fatty Acids
E-GEOD-57690	Genome-wide analysis of PAPS1-dependent polyadenylation identifies novel roles for functionally specialized poly(A) polymerases in Arabidopsis thaliana
E-GEOD-57806	RNA Sequencing analysis of Wild Type and HID1 mutant Transcriptomes
E-GEOD-58082	The photoreceptor chaperone FHY1 has an independent role in gene modulation and plant development under far-red light [RNA-Seq]
E-GEOD-60387	Genome-wide analysis of the lsm4 and lsm5 mutant transcriptomes
E-GEOD-60835	Arabidopsis De-etiolated 1 Represses Photomorphogenesis by Positively Regulating Phytochrome Interacting Factors in the Dark
E-GEOD-61545	Identification of CLF-regulated transcripts using strand-specific RNA-sequencing in Arabidopsis
E-GEOD-62256	Enhanced Salicylic Acid Biosynthesis Is Involved in Heterosis for Bacterial Defense in Arabidopsis
E-GEOD-65740	Transcriptome analysis of apoplastic reactive oxygen species signaling and dissection of its regulatory pathways
E-GEOD-66290	WRKY33-dependent expression of Arabidopsis genes upon Botrytis cinerea 2100 inoculation
E-GEOD-67777	AÂ Genome-wide Chronological Study of Gene Expression and Two HistoneÂ Modifications, H3K4me3 and H3K9ac, during Developmental Leaf Senescence [RNA-seq]
E-GEOD-70584	MYB36 regulates the transition from proliferation to differentiation in the Arabidopsis root
E-GEOD-74692	Transcriptomics analysis of developing wild type and val1 mutant Arabidopsis embryos
E-GEOD-77428	mRNA sequencing of Arabidopsis thaliana pdx3 mutants
E-GEOD-78946	Next Generation Sequencing Facilitates Quantitative Analysis of Wild Type (Col), hda6, hda5, hda9, fld and fve mutants
E-GEOD-92314	Regulatory inversion in NAC networks steers the timing of age-dependent cell death in plants [RNA-Seq]
E-GEOD-98045	Salt-stress and CTD phosphatase-like 4 mediate switching of snRNA to mRNA transcription in Arabidopsis thaliana [CPL4(Oto)]
E-GEOD-99576	Exploring the link between ER stress and autophagy in Arabidopsis thaliana
E-GEOD-99677	An Arabidopsis Nucleoporin NUP85 modulates plant responses to ABA and salt stress
E-MTAB-5777	Establishment of photosynthesis through chloroplast development is controlled by two distinct regulatory phases
GSE149410	Prediction of Auxin-Ethylene Crosstalk Mediators Using Meta-Analysis of Hormone-Induced Transcriptome Data in Arabidopsis
E-GEOD-52966	Spatiotemporal brassinosteroid signaling and antagonism with auxin control Arabidopsis root growth.
GSE81166	Arabidopsis thaliana treatments to trigger somatic embryo formation under RNAseq
GSE97258	Auxin regulates functional gene groups in a fold-specific manner in Arabidopsis root

## Sheet: Supplementary Table S2_1
Table contains the following data on TFs
AGI	TAIR ID, accession number
number of experiments	number of DAP-seq experiments where peaks for this TF have been found
ID (Plant Cistrome DB)	contains: family name_Expression_System_gene name_experiment name according to Plant Cistrome DB
Family (Plant Cistrome DB)	according to Plant Cistrome DB
TF name (Plant Cistrome DB)	according to Plant Cistrome DB
Methylated DNA experiment	if peaks of the TF were found in col DAP-Seq experiments it was marked in this column by the names of experiments according to (O'Malley et al., 2016)
Demethylated DNA experiment	if peaks of the TF were found in colamp DAP-Seq experiments it was marked in this column by the names of experiments according to (O'Malley et al., 2016)
TF name (CisCross DB)	Gene/TF name
Other TF names	Synonims for gene name
Family or group (Ciscross DB)	superfamily/family subdivisions
Superfamily (CisCross DB)	the most general unit in TF family assignment according to papers listed below
The list of papers used for each TF superfamily/family assignment	Number of members in the CisCross database	References
AP2/ERF	75	Wang, L., Ma, H., & Lin, J. (2019). Angiosperm-wide and family-level analyses of AP2/ERF genes reveal differential retention and sequence divergence after whole-genome duplication. Frontiers in plant science, 10, 196.
AP2/B3-like	5	GENE DB https://www.ncbi.nlm.nih.gov/ ; UniProt DB; TAIR DB; Araport11 DB
ARID	5
B3 domain	8	Swaminathan, K., Peterson, K., & Jack, T. (2008). The plant B3 superfamily. Trends in plant science, 13(12), 647-655.
BBR/BPC	3
bHLH	18	Carretero-Paulet, L., Galstyan, A., Roig-Villanova, I. et al., (2010). Genome-wide classification and evolutionary analysis of the bHLH family of transcription factors in Arabidopsis, poplar, rice, moss, and algae. Plant physiology, 153(3), 1398-1412.
BSDdomain	1	Park, J., Kim, M. J., Jung, S. J., & Suh, M. C. (2009). Identification of a novel transcription factor, AtBSD1, containing a BSD domain in Arabidopsis thaliana. Journal of Plant Biology, 52(2), 141-146.
bZIP	29	Dröge-Laser, W., Snoek, B. L., Snel, B., & Weiste, C. (2018). The Arabidopsis bZIP transcription factor family—an update. Current Opinion in Plant Biology, 45, 36-49.
BZR1/BES1	5	Song, X., Ma, X., Li, C. et al., (2018). Comprehensive analyses of the BES1 gene family in Brassica napus and examination of their evolutionary pattern in representative species. BMC genomics, 19(1), 1-15.
C2C2(Zn)	39	Lu, T., Yang, Y., Yao, B. et al (2012). Template‐based structure prediction and classification of transcription factors in Arabidopsis thaliana. Protein Science, 21(6), 828-838
C2H2(Zn)	27	Englbrecht, C. C., Schoof, H., & Böhm, S. (2004). Conservation, diversification and expansion of C2H2 zinc finger proteins in the Arabidopsis thaliana genome. BMC genomics, 5(1), 1-17.
C3H(Zn)	9	Wang, D., Guo, Y., Wu, C. et al (2008). Genome-wide analysis of CCCH zinc finger family in Arabidopsis and rice. BMC genomics, 9(1), 1-20.
C3HC4(Zn)	1	TAIR DB
CAMTA	2	Zhang, J., Pan, X., Ge, T. et al (2019). Genome-wide identification of citrus CAMTA genes and their expression analysis under stress and hormone treatments. The Journal of Horticultural Science and Biotechnology, 94(3), 331-340.
CCHC(Zn)	1	GENE DB https://www.ncbi.nlm.nih.gov/ ; TAIR DB
CPP	4	Lu, T., Dou, Y., & Zhang, C. (2013). Fuzzy clustering of CPP family in plants with evolution and interaction analyses. BMC bioinformatics, 14(13), 1-8
DBP	1
E2F-DP	4	Ramirez‐Parra, E., del Pozo, J. C., Desvoyes, B. et al (2018). E2F–DP transcription factors. Annual Plant Reviews online, 138-163.
EIL	2
FRS-FRF	2	Ma, L., & Li, G. (2018). FAR1-related sequence (FRS) and FRS-related factor (FRF) family proteins in Arabidopsis growth and development. Frontiers in plant science, 9, 692.
GARP	17	Safi, A., Medici, A., Szponarski, W. et al (2017). The world according to GARP transcription factors. Current opinion in plant biology, 39, 159-167
GeBP	2	Chung, M. S., Lee, S., Min, J. H. et al (2016). Regulation of Arabidopsis thaliana plasma membrane glucose-responsive regulator (AtPGR) expression by A. thaliana storekeeper-like transcription factor, AtSTKL, modulates glucose response in Arabidopsis. Plant Physiology and Biochemistry, 104, 155-164.
GRF	2	Rodriguez, R. E., Ercoli, M. F., Debernardi, J. M. et al (2016). Growth-regulating factors, a transcription factor family regulating more than just plant growth. In Plant Transcription Factors (pp. 269-280). Academic Press.
HD-ZIP	21	Ariel, F. D., Manavella, P. A., Dezar, C. A. et al (2007). The true story of the HD-Zip family. Trends in plant science, 12(9), 419-426.
HMG	1
HSF	10	Guo, J., Wu, J., Ji, Q. et al (2008). Genome-wide analysis of heat shock transcription factor families in rice and Arabidopsis. Journal of genetics and genomics, 35(2), 105-118.
LBD	8	Kong, Y., Xu, P., Jing, X. et al (2017). Decipher the ancestry of the plant-specific LBD gene family. BMC genomics, 18(1), 1-10.
MADS	11	Becker, A., & Theißen, G. (2003). The major clades of MADS-box genes and their role in the development and evolution of flowering plants. Molecular phylogenetics and evolution, 29(3), 464-489.
mTERF	1	Roberti, M., Polosa, P. L., Bruni, F. et al (2009). The MTERF family proteins: mitochondrial transcription regulators and beyond. Biochimica et Biophysica Acta (BBA)-Bioenergetics, 1787(5), 303-311.
MYB	81	Dubos, C., Stracke, R., Grotewold, E. et al (2010). MYB transcription factors in Arabidopsis. Trends in plant science, 15(10), 573-581.
NAC	51	Ooka, H., Satoh, K., Doi, K. et al (2003). Comprehensive analysis of NAC family genes in Oryza sativa and Arabidopsis thaliana. DNA research, 10(6), 239-247.
NF-Y	2	TAIR DB; UniProt DB
PAH2	2	Bowen, A. J., Gonzalez, D., Mullins, J. G. et al (2010). PAH-domain-specific interactions of the Arabidopsis transcription coregulator SIN3-LIKE1 (SNL1) with telomere-binding protein 1 and ALWAYS EARLY2 Myb-DNA binding factors. Journal of molecular biology, 395(5), 937-949.
PLATZ	1
RWP-RK	3	Tedeschi, F., Rizzo, P., Rutten, T. et al (2017). RWP‐RK domain‐containing transcription factors control cell differentiation during female gametophyte development in Arabidopsis. New Phytologist, 213(4), 1909-1924.
S1Fa-like	1
SETdomain	1	TAIR DB; UniProt DB
SMAD/FHA	1	ThaleMine DB
SPL/SBP	8	Preston, J. C., & Hileman, L. (2013). Functional evolution in the plant SQUAMOSA-PROMOTER BINDING PROTEIN-LIKE (SPL) gene family. Frontiers in plant science, 4, 80.
SRS	1	Yang, J., Xu, P., & Yu, D. (2020). Genome-Wide Identification and Characterization of the SHI-Related Sequence Gene Family in Rice. Evolutionary Bioinformatics, 16, 1176934320941495.
TCP	13	Nicolas, M., & Cubas, P. (2016). TCP factors: new kids on the signaling block. Current opinion in plant biology, 33, 33-41
Trihelix	14	Kaplan-Levy, R. N., Brewer, P. B., Quon, T. et al (2012). The trihelix family of transcription factors–light, stress and development. Trends in plant science, 17(3), 163-171.
WOX	2	Tvorogova, V. E., Krasnoperova, E. Y., Potsenkovskaia, E. A., Kudriashov, A. A., Dodueva, I. E., & Lutova, L. A. (2021). What does the WOX say? Review of regulators, targets, partners. Molecular Biology, 1-27.
WRKY	33	Eulgem, T., Rushton, P. J., Robatzek, S. et al (2000). The WRKY superfamily of plant transcription factors. Trends in plant science, 5(5), 199-206.
ZF-HD	6	Wang, W., Wu, P., Li, Y. et al (2016). Genome-wide analysis and expression patterns of ZF-HD transcription factors under different developmental tissues and abiotic stresses in Chinese cabbage. Molecular Genetics and Genomics, 291(3), 1451-1464.

## Sheet: Supplementary Table S2_2
AGI	number of experiments	ID (Plant Cistrome DB)	Family (Plant Cistrome DB)	TF name (Plant Cistrome DB)	Methylated DNA experiment	Demethylated DNA experiment	TF name (CisCross DB)	Other TF names	Family or group (Ciscross DB)	Superfamily (CisCross DB)
AT4G11080	2	HMG_tnt.3XHMGBOX1_col_a; HMG_tnt.3XHMGBOX1_colamp_a	HMG	3XHMGBOX1	col_a	colamp_a	3xHMG-box1		ND	HMG
AT1G45249	1	bZIP_tnt.ABF2_col_v3a	bZIP	ABF2	col_v3a		ABF2	AtbZIP36, AREB1	group A	bZIP
AT2G36270	2	bZIP_tnt.ABI5_col_v3h; bZIP_tnt.ABI5_colamp_v3b	bZIP	ABI5	col_v3h	colamp_v3b	ABI5	bZIP39	group A	bZIP
AT4G37790	1	Homeobox_tnt.HAT22_col_a	Homeobox	HAT22	col_a		ABIG1	HAT22	HD-ZIP II	HD-ZIP
AT5G64750	2	AP2EREBP_tnt.ABR1_col_a; AP2EREBP_tnt.ABR1_colamp_a	AP2EREBP	ABR1	col_a	colamp_a	ABR1	ERF111	ERF	AP2/ERF
AT2G32460	2	MYB_tnt.MYB101_col_a; MYB_tnt.MYB101_colamp_a	MYB	MYB101	col_a	colamp_a	ABS7	ATM1, MYB101	R2R3	MYB
AT3G61120	1	MADS_tnt.AGL13_col_b	MADS	AGL13	col_b		AGL13		AGL6	MADS
AT5G13790	2	MADS_tnt.AGL15_col_a; MADS_tnt.AGL15_colamp_a	MADS	AGL15	col_a	colamp_a	AGL15		AGL15	MADS
AT3G57230	2	MADS_tnt.AGL16_col_a; MADS_tnt.AGL16_colamp_a	MADS	AGL16	col_a	colamp_a	AGL16		AGL17	MADS
AT1G60920	1	MADS_tnt.AGL55_col_a	MADS	AGL55	col_a		AGL55		ND	MADS
AT2G45650	1	MADS_tnt.AGL6_col_a	MADS	AGL6	col_a		AGL6	RSB1	AGL6	MADS
AT5G48670	1	MADS_tnt.FEM111_col_a	MADS	FEM111	col_a		AGL80	FEM111	ND	MADS
AT2G15660	1	ND_tnt.AGL95_col_a	ND	AGL95	col_a		AGL95		ND	MADS
AT5G65510	2	AP2EREBP_tnt.AIL7_col_a; AP2EREBP_tnt.AIL7_colamp_a	AP2EREBP	AIL7	col_a	colamp_a	AIL7	PLT7	AP2	AP2/ERF
AT4G00730	2	HB_tnt.ANL2_col_a; HB_tnt.ANL2_colamp_a	HB	ANL2	col_a	colamp_a	ANL2	AHDP	HD-ZIP IV	HD-ZIP
AT3G51470	1	DBP_tnt.AT3G51470_col_a	DBP	AT3G51470	col_a		AP2C23		PP2C group G	DBP
AT3G56850	2	bZIP_tnt.AREB3_col_v31; bZIP_tnt.AREB3_colamp_a	bZIP	AREB3	col_v31	colamp_a	AREB3	AtbZIP66	group A	bZIP
AT4G30080	1	ARF_tnt.ARF16_col_b	ARF	ARF16	col_b		ARF16		ARF	B3domain
AT5G62000	1	ARF_tnt.ARF2_col_v31	ARF	ARF2	col_v31		ARF2		ARF	B3domain
AT2G17410	1	ARID_tnt.AT2G17410_col_a	ARID	AT2G17410	col_a		ARID2		ND	ARID
AT1G20910	1	ARID_tnt.AT1G20910_col_a	ARID	AT1G20910	col_a		ARID3		ND	ARID
AT1G65620	1	LOBAS2_tnt.AS2_col_a	LOBAS2	AS2	col_a		AS2		IA-1	LBD
AT2G17900	1	ND_tnt.ASHR1_col_a	ND	ASHR1	col_a		ASHR1	SDG37	VI SMYD histone methyltransferase	SETdomain
AT3G14180	2	Trihelix_tnt.At3g14180_col_b; Trihelix_tnt.At3g14180_col100_a	Trihelix	At3g14180	col; col100_a		ASIL2		SIP1	Trihelix
AT2G33550	2	Trihelix_tnt.AT2G33550_col_a; Trihelix_tnt.AT2G33550_colamp_a	Trihelix	AT2G33550	col_a	colamp_a	ASR3		SH4	Trihelix
AT1G19000	2	MYBrelated_tnt.At1g19000_col_a; MYBrelated_tnt.At1g19000_colamp_a	MYBrelated	At1g19000	col_a	colamp_a	AT1G19000		MYB related	MYB
AT1G23810	1	Orphan_tnt.AT1G23810_col_a	Orphan	AT1G23810	col_a		AT1G23810		ND	PAH2
AT1G24250	1	Orphan_tnt.AT1G24250_col_a	Orphan	AT1G24250	col_a		AT1G24250		ND	PAH2
AT1G66420	1	GeBP_tnt.AT1G66420_col_a	GeBP	AT1G66420	col_a		AT1G66420		ND	GeBP
AT1G72740	2	MYBrelated_tnt.AT1G72740_col_a; MYBrelated_tnt.AT1G72740_colamp_a	MYBrelated	AT1G72740	col_a	colamp_a	AT1G72740		MYB related	MYB
AT1G74840	2	MYBrelated_tnt.At1g74840_col100_a; MYBrelated_tnt.At1g74840_colamp_a	MYBrelated	At1g74840	col100_a	colamp_a	AT1G74840		MYB related	MYB
AT1G76110	2	ARID_tnt.At1g76110_col_a; ARID_tnt.At1g76110_colamp_a	ARID	At1g76110	col_a	colamp_a	AT1G76110		ND	ARID
AT2G31460	1	REMB3_tnt.AT2G31460_col_a	REMB3	AT2G31460	col_a		AT2G31460		REM	B3domain
AT2G38090	1	MYBrelated_tnt.At2g38090_col_a	MYBrelated	At2g38090	col_a		AT2G38090		MYB related	MYB
AT2G38300	1	G2like_tnt.AT2G38300_col_a	G2like	AT2G38300	col_a		AT2G38300		G2like	GARP
AT2G40260	2	G2like_tnt.AT2G40260_col_a; G2like_tnt.AT2G40260_colamp_a	G2like	AT2G40260	col_a	colamp_a	AT2G40260		G2like	GARP
AT2G48100	1	C2H2_tnt.At2g48100_col_b	C2H2	At2g48100	col_b		AT2G48100		ExoIII domain – exonuclease	C2H2(Zn)
AT3G09735	1	S1Falike_tnt.AT3G09735_col_a	S1Falike	AT3G09735	col_a		AT3G09735		ND	S1Fa-like
AT3G10030	2	Trihelix_tnt.AT3G10030_col_a; Trihelix_tnt.AT3G10030_colamp_a	Trihelix	AT3G10030	col_a	colamp_a	AT3G10030		SIP1	Trihelix
AT3G10113	1	MYBrelated_tnt.AT3G10113_col_a	MYBrelated	AT3G10113	col_a		AT3G10113		MYB related	MYB
AT3G10580	2	MYBrelated_tnt.AT3G10580_col_a; MYBrelated_tnt.AT3G10580_colamp_a	MYBrelated	AT3G10580	col_a	colamp_a	AT3G10580		MYB related	MYB
AT3G12910	1	NAC_tnt.AT3G12910_col_a	NAC	AT3G12910	col_a		AT3G12910		ND	NAC
AT3G13350	1	ARID_tnt.At3g13350_col_a	ARID	At3g13350	col_a		AT3G13350		ND	ARID
AT4G12670	2	MYBrelated_tnt.AT4G12670_col_a; MYBrelated_tnt.AT4G12670_colamp_a	MYBrelated	AT4G12670	col_a	colamp_a	AT4G12670		MYB related	MYB
AT4G26030	1	C2H2_tnt.AT4G26030_col_a	C2H2	AT4G26030	col_a		AT4G26030		c2-1iSb	C2H2(Zn)
AT4G27900	1	C2C2COlike_tnt.AT4G27900_col_a	C2C2COlike	AT4G27900	col_a		AT4G27900		CCT motif	C2C2(Zn)
AT5G47660	2	Trihelix_tnt.AT5G47660_col_a; Trihelix_tnt.AT5G47660_colamp_a	Trihelix	AT5G47660	col_a	colamp_a	AT5G47660		GT-1B	Trihelix
AT5G56840	2	MYBrelated_tnt.AT5G56840_col_a; MYBrelated_tnt.AT5G56840_colamp_a	MYBrelated	AT5G56840	col_a	colamp_a	AT5G56840		MYB related	MYB
AT5G59990	2	C2C2COlike_tnt.AT5G59990_col_a; C2C2COlike_tnt.AT5G59990_colamp_a	C2C2COlike	AT5G59990	col_a	colamp_a	AT5G59990		CCT motif	C2C2(Zn)
AT5G60130	2	ABI3VP1_tnt.AT5G60130_col_a; ABI3VP1_tnt.AT5G60130_colamp_a	ABI3VP1	AT5G60130	col_a	colamp_a	AT5G60130		LAV	B3domain
AT5G61620	2	MYBrelated_tnt.AT5G61620_col_a; MYBrelated_tnt.AT5G61620_colamp_a	MYBrelated	AT5G61620	col_a	colamp_a	AT5G61620		MYB related	MYB
AT1G01720	2	NAC_tnt.ATAF1_col_a; NAC_tnt.ATAF1_colamp_a	NAC	ATAF1	col_a	colamp_a	ATAF1	NAC2, NAC002	I ATAF	NAC
AT1G69780	2	Homeobox_tnt.ATHB13_col_a; Homeobox_tnt.ATHB13_colamp_a	Homeobox	ATHB13	col_a	colamp_a	ATHB13		HD-ZIP I	HD-ZIP
AT2G28920	1	ND_tnt.AT2G28920_col_a	ND	AT2G28920	col_a		ATL84		RING/U-box	C3HC4(Zn)
AT3G21890	1	Orphan_tnt.BBX31_col_a	Orphan	BBX31	col_a		BBX31		CO-like (B-box Zinc Finger family)	C2C2(Zn)
AT4G36780	2	BZR_tnt.At4g36780_col_a; BZR_tnt.At4g36780_colamp_a	BZR	At4g36780	col_a	colamp_a	BEH2		group A2	BZR1/BES1
AT4G18890	2	BZR_tnt.At4g18890_col_a; BZR_tnt.At4g18890_colamp_a	BZR	At4g18890	col_a	colamp_a	BEH3		group B1	BZR1/BES1
AT1G78700	2	BZR_tnt.At1g78700_col_a; BZR_tnt.At1g78700_colamp_a	BZR	At1g78700	col_a	colamp_a	BEH4		group B2	BZR1/BES1
AT2G31220	2	bHLH_tnt.bHLH10_col_a; bHLH_tnt.bHLH10_colamp_a	bHLH	bHLH10	col_a	colamp_a	bHLH10	bHLH010	group9	bHLH
AT4G14410	1	bHLH_tnt.bHLH104_col_b	bHLH	bHLH104	col_b		bHLH104		group4	bHLH
AT2G22750	1	bHLH_tnt.bHLH18_col_a	bHLH	bHLH18	col_a		bHLH18	bHLH018	group3	bHLH
AT3G23210	3	bHLH_tnt.bHLH34_col_a; bHLH_tnt.bHLH34_col_b; bHLH_tnt.bHLH34_colamp_a	bHLH	bHLH34	col_a; col_b	colamp_a	bHLH34	bHLH034	group4	bHLH
AT5G08130	2	bHLH_tnt.BIM1_col_a; bHLH_tnt.BIM1_colamp_a	bHLH	BIM1	col_a	colamp_a	BIM1	bHLH46	group14	bHLH
AT1G69010	3	bHLH_tnt.BIM2_col_v3b; bHLH_tnt.BIM2_colamp_v3a; bHLH_tnt.BIM2_colamp_v3b	bHLH	BIM2	col_v3a; col_v3b	colamp_v3b	BIM2	bHLH102	group14	bHLH
AT5G38860	1	bHLH_tnt.BIM3_col_a	bHLH	BIM3	col_a		BIM3	bHLH41	group14	bHLH
AT1G14580	2	C2H2_tnt.At1g14580_col_a; C2H2_tnt.At1g14580_colamp_a	C2H2	At1g14580	col_a	colamp_a	BLJ		A1a(IDD)	C2H2(Zn)
AT5G45300	2	BES1_tnt.BAM8_col_a; BES1_tnt.BAM8_colamp_a	BES1	BAM8	col_a	colamp_a	BMY2	BAM8	group F1	BZR1/BES1
AT2G01930	2	BBRBPC_tnt.BPC1_col_a; BBRBPC_tnt.BPC1_colamp_a	BBRBPC	BPC1	col_a	colamp_a	BPC1	BBR	ND	BBR/BPC
AT4G38910	2	BBRBPC_tnt.BPC5_col_a; BBRBPC_tnt.BPC5_colamp_a	BBRBPC	BPC5	col_a	colamp_a	BPC5		ND	BBR/BPC
AT5G42520	1	BBRBPC_tnt.BPC6_col_a	BBRBPC	BPC6	col_a		BPC6		ND	BBR/BPC
AT1G59640	2	bHLH_tnt.bHLH31_col_b; bHLH_tnt.bHLH31_col200_a	bHLH	bHLH31	col; col200_a		BPEub	BPE, BPEb, ZCW32, bHLH031	group25	bHLH
AT5G17800	2	MYB_tnt.MYB56_col_a; MYB_tnt.MYB56_colamp_a	MYB	MYB56	col_a	colamp_a	BRAVO	MYB56	R2R3	MYB
AT1G10720	1	BSD_tnt.AT1G10720_col_a	BSD	AT1G10720	col_a		BSD1		ND	BSDdomain
AT2G35530	2	bZIP_tnt.bZIP16_col_v3a; bZIP_tnt.bZIP16_colamp_a	bZIP	bZIP16	col_v3a	colamp_a	bZIP16		group G	bZIP
AT2G40620	2	bZIP_tnt.bZIP18_col_v31; bZIP_tnt.bZIP18_colamp_a	bZIP	bZIP18	col_v31	colamp_a	bZIP18		group I	bZIP
AT3G10800	1	bZIP_tnt.bZIP28_col_a	bZIP	bZIP28	col_a		bZIP28		group B	bZIP
AT5G15830	1	bZIP_tnt.bZIP3_col_a	bZIP	bZIP3	col_a		bZIP3		group S	bZIP
AT3G30530	2	bZIP_tnt.bZIP42_col_a; bZIP_tnt.bZIP42_colamp_a	bZIP	bZIP42	col_a	colamp_a	bZIP42		group S	bZIP
AT5G38800	1	bZIP_tnt.bZIP43_col_a	bZIP	bZIP43	col_a		bZIP43		group S	bZIP
AT1G75390	3	bZIP_tnt.bZIP44_col_v3a; bZIP_tnt.bZIP44_col_v3b; bZIP_tnt.bZIP44_colamp_a	bZIP	bZIP44	col_v3a; col_v3b	colamp_a	bZIP44		group S	bZIP
AT2G04038	2	bZIP_tnt.bZIP48_col_a; bZIP_tnt.bZIP48_colamp_a	bZIP	bZIP48	col_a	colamp_a	bZIP48		group S	bZIP
AT1G77920	2	bZIP_tnt.bZIP50_col_v31; bZIP_tnt.bZIP50_colamp_v31	bZIP	bZIP50	col_v31	colamp_v31	bZIP50		group D	bZIP
AT1G06850	2	bZIP_tnt.bZIP52_col_v31; bZIP_tnt.bZIP52_colamp_a	bZIP	bZIP52	col_v31	colamp_a	bZIP52		group I	bZIP
AT3G62420	3	bZIP_tnt.bZIP53_col_v3a; bZIP_tnt.bZIP53_col_v3b; bZIP_tnt.bZIP53_colamp_a	bZIP	bZIP53	col_v3a; col_v3b	colamp_a	bZIP53		group S	bZIP
AT1G32150	1	bZIP_tnt.bZIP68_col_a	bZIP	bZIP68	col_a		bZIP68		group G	bZIP
AT1G06070	2	bZIP_tnt.bZIP69_col_a; bZIP_tnt.bZIP69_colamp_a	bZIP	bZIP69	col_a	colamp_a	bZIP69		group I	bZIP
AT1G75080	1	BZR_tnt.BZR1_col_a	BZR	BZR1	col_a		BZR1		group A1	BZR1/BES1
AT5G63260	2	C3H_tnt.AT5G63260_col_a; C3H_tnt.AT5G63260_colamp_a	C3H	AT5G63260	col_a	colamp_a	C3H67		group 1	C3H(Zn)
AT5G09410	1	CAMTA_tnt.CAMTA1_col_a	CAMTA	CAMTA1	col_a		CAMTA1	CMTA5, SR6, EICBP.B	group a	CAMTA
AT4G16150	1	CAMTA_tnt.CAMTA5_col_a	CAMTA	CAMTA5	col_a		CAMTA5		group d	CAMTA
AT4G25490	2	AP2EREBP_tnt.CBF1_col_a; AP2EREBP_tnt.CBF1_colamp_a	AP2EREBP	CBF1	col_a	colamp_a	CBF1	DREB1b, ERF029	DREB	AP2/ERF
AT4G25470	2	AP2EREBP_tnt.CBF2_col_a; AP2EREBP_tnt.CBF2_colamp_a	AP2EREBP	CBF2	col_a	colamp_a	CBF2	DREB1c, ERF030	DREB	AP2/ERF
AT4G25480	2	AP2EREBP_tnt.CBF3_col_a; AP2EREBP_tnt.CBF3_colamp_a	AP2EREBP	CBF3	col_a	colamp_a	CBF3	DREB1a, CRAP2, ERF072	DREB	AP2/ERF
AT5G51990	2	AP2EREBP_tnt.CBF4_col_a; AP2EREBP_tnt.CBF4_colamp_a	AP2EREBP	CBF4	col_a	colamp_a	CBF4	DREB1d, ERF028	DREB	AP2/ERF
AT3G47500	2	C2C2dof_tnt.CDF3_col_a; C2C2dof_tnt.CDF3_colamp_a	C2C2dof	CDF3	col_a	colamp_a	CDF3	Dof3.3, Dof17, HPPBF-2a	Dof	C2C2(Zn)
AT1G69570	2	C2C2dof_tnt.AT1G69570_col_a; C2C2dof_tnt.AT1G69570_colamp_a	C2C2dof	AT1G69570	col_a	colamp_a	CDF5	Dof1.1, Dof9, HPPBF-2b	Dof	C2C2(Zn)
AT1G68200	1	C3H_tnt.CDM1_colamp_a	C3H	CDM1		colamp_a	CDM1	C3H15	group 2	C3H(Zn)
AT3G50260	2	AP2EREBP_tnt.CEJ1_col_a; AP2EREBP_tnt.CEJ1_colamp_a	AP2EREBP	CEJ1	col_a	colamp_a	CEJ1	DEAR1, ERF011	DREB	AP2/ERF
AT1G10120	2	bHLH_tnt.bHLH74_col_a; bHLH_tnt.bHLH74_colamp_a	bHLH	bHLH74	col_a	colamp_a	CIB4	bHLH74	group25	bHLH
AT3G23690	1	bHLH_tnt.bHLH77_col_a	bHLH	bHLH77	col_a		CIL2	bHLH77	group25	bHLH
AT1G29160	2	C2C2dof_tnt.COG1_col_a; C2C2dof_tnt.COG1_colamp_a	C2C2dof	COG1	col_a	colamp_a	COG1	Dof1.5, Dof5	Dof	C2C2(Zn)
AT2G20110	2	CPP_tnt.AT2G20110_col_a; CPP_tnt.AT2G20110_colamp_a	CPP	AT2G20110	col_a	colamp_a	CPP1		group II	CPP
AT1G69180	2	C2C2YABBY_tnt.CRC_col_a; C2C2YABBY_tnt.CRC_colamp_a	C2C2YABBY	CRC	col_a	colamp_a	CRC		YABBY	C2C2(Zn)
AT1G68550	2	AP2EREBP_tnt.CRF10_col100_a; AP2EREBP_tnt.CRF10_colamp_a	AP2EREBP	CRF10	col100_a	colamp_a	CRF10	ERF118	ERF	AP2/ERF
AT4G27950	2	AP2EREBP_tnt.CRF4_col_a; AP2EREBP_tnt.CRF4_colamp_a	AP2EREBP	CRF4	col_a	colamp_a	CRF4	ERF066	ERF	AP2/ERF
AT3G15170	2	NAC_tnt.CUC1_col_v31; NAC_tnt.CUC1_colamp_a	NAC	CUC1	col_v31	colamp_a	CUC1	NAC1, NAC54	I NAM	NAC
AT5G53950	3	NAC_tnt.CUC2_col_v3a; NAC_tnt.CUC2_col_v3b; NAC_tnt.CUC2_colamp_a	NAC	CUC2	col_v3a; col_v3b	colamp_a	CUC2	NAC98	I NAM	NAC
AT1G76420	2	NAC_tnt.CUC3_col_a; NAC_tnt.CUC3_colamp_a	NAC	CUC3	col_a	colamp_a	CUC3	NAC31, NAC368	I NAM	NAC
AT2G46590	2	C2C2dof_tnt.DAG2_col_a; C2C2dof_tnt.DAG2_colamp_a	C2C2dof	DAG2	col_a	colamp_a	DAG2	Dof2.5, Dof2, Dof14	Dof	C2C2(Zn)
AT1G12610	2	AP2EREBP_tnt.DDF1_col_a; AP2EREBP_tnt.DDF1_colamp_a	AP2EREBP	DDF1	col_a	colamp_a	DDF1	DREB1F, ERF033	DREB	AP2/ERF
AT1G63030	1	AP2EREBP_tnt.DDF2_col_a	AP2EREBP	DDF2	col_a		DDF2	DREB1e, ERF032	DREB	AP2/ERF
AT5G67190	2	AP2EREBP_tnt.DEAR2_col_a; AP2EREBP_tnt.DEAR2_colamp_a	AP2EREBP	DEAR2	col_a	colamp_a	DEAR2	ERF010	DREB	AP2/ERF
AT2G23340	2	AP2EREBP_tnt.DEAR3_col_a; AP2EREBP_tnt.DEAR3_colamp_a	AP2EREBP	DEAR3	col_a	colamp_a	DEAR3	ERF008	DREB	AP2/ERF
AT4G06746	2	AP2EREBP_tnt.DEAR5_col_a; AP2EREBP_tnt.DEAR5_colamp_a	AP2EREBP	DEAR5	col_a	colamp_a	DEAR5	RAP2.9, ERF007	DREB	AP2/ERF
AT3G48160	2	E2FDP_tnt.DEL1_col_a; E2FDP_tnt.DEL1_colamp_a	E2FDP	DEL1	col_a	colamp_a	DEL1	E2FE, E2L3	DEL	E2F-DP
AT5G14960	2	E2FDP_tnt.DEL2_col_a; E2FDP_tnt.DEL2_colamp_a	E2FDP	DEL2	col_a	colamp_a	DEL2	E2FD, E2L1	DEL	E2F-DP
AT1G70910	1	C3H_tnt.At1g70910_col_a	C3H	At1g70910	col_a		DEP		C3HC4-type RING	C3H(Zn)
AT1G76880	1	Trihelix_tnt.AT1G76880_col_a	Trihelix	AT1G76880	col_a		DF1		GT-1B	Trihelix
AT5G58900	2	MYBrelated_tnt.At5g58900_col_a; MYBrelated_tnt.At5g58900_colamp_a	MYBrelated	At5g58900	col_a	colamp_a	DIV1		MYB related	MYB
AT5G05790	1	MYBrelated_tnt.At5g05790_col_a	MYBrelated	At5g05790	col_a		DIV6		MYB related	MYB
AT1G51700	2	C2C2dof_tnt.Adof1_col_a; C2C2dof_tnt.Adof1_colamp_a	C2C2dof	Adof1	col_a	colamp_a	DOF1	DOF7, DOF1.7	Dof	C2C2(Zn)
AT1G47655	2	C2C2dof_tnt.AT1G47655_col_a; C2C2dof_tnt.AT1G47655_colamp_a	C2C2dof	AT1G47655	col_a	colamp_a	DOF1.6	Dof6	Dof	C2C2(Zn)
AT1G64620	2	C2C2dof_tnt.At1g64620_100ng20cy_b; C2C2dof_tnt.At1g64620_colamp_a	C2C2dof	At1g64620	100ng20cy_b	colamp_a	DOF1.8	Dof8	Dof	C2C2(Zn)
AT2G28810	2	C2C2dof_tnt.AT2G28810_col_a; C2C2dof_tnt.AT2G28810_colamp_a	C2C2dof	AT2G28810	col_a	colamp_a	DOF2.2	DOF11	Dof	C2C2(Zn)
AT3G45610	2	C2C2dof_tnt.At3g45610_col_a; C2C2dof_tnt.At3g45610_colamp_a	C2C2dof	At3g45610	col_a	colamp_a	DOF3.2	DOF16, DOF6	Dof	C2C2(Zn)
AT3G52440	2	C2C2dof_tnt.AT3G52440_col_a; C2C2dof_tnt.AT3G52440_colamp_a	C2C2dof	AT3G52440	col_a	colamp_a	DOF3.5	DOF19	Dof	C2C2(Zn)
AT4G21030	1	C2C2dof_tnt.dof42_col_a	C2C2dof	dof42	col_a		DOF4.2	Dof6, Dof23	Dof	C2C2(Zn)
AT4G21040	2	C2C2dof_tnt.dof43_col_a; C2C2dof_tnt.dof43_colamp_a	C2C2dof	dof43	col_a	colamp_a	DOF4.3	DOF24, DOF10	Dof	C2C2(Zn)
AT4G21080	2	C2C2dof_tnt.dof45_col_a; C2C2dof_tnt.dof45_colamp_a	C2C2dof	dof45	col_a	colamp_a	DOF4.5	Dof4, Dof26	Dof	C2C2(Zn)
AT4G38000	2	C2C2dof_tnt.At4g38000_col_a; C2C2dof_tnt.At4g38000_colamp_a	C2C2dof	At4g38000	col_a	colamp_a	DOF4.7	Dof28	Dof	C2C2(Zn)
AT5G66940	2	C2C2dof_tnt.AT5G66940_col_a; C2C2dof_tnt.AT5G66940_colamp_a	C2C2dof	AT5G66940	col_a	colamp_a	DOF5.8	Dof8, Dof36	Dof	C2C2(Zn)
AT2G38340	2	AP2EREBP_tnt.DREB19_col_a; AP2EREBP_tnt.DREB19_colamp_a	AP2EREBP	DREB19	col_a	colamp_a	DREB19	DREB2E, ERF046	DREB	AP2/ERF
AT1G21910	1	AP2EREBP_tnt.DREB26_col_a	AP2EREBP	DREB26	col_a		DREB26		DREB	AP2/ERF
AT1G75490	2	AP2EREBP_tnt.At1g75490_col_a; AP2EREBP_tnt.At1g75490_colamp_a	AP2EREBP	At1g75490	col_a	colamp_a	DREB2D		DREB	AP2/ERF
AT3G57600	1	AP2EREBP_tnt.AT3G57600_col_a	AP2EREBP	AT3G57600	col_a		DREB2F		DREB	AP2/ERF
AT5G18450	1	AP2EREBP_tnt.At5g18450_col_a	AP2EREBP	At5g18450	col_a		DREB2G	ERF050	DREB	AP2/ERF
AT4G30980	1	bHLH_tnt.bHLH69_col_a	bHLH	bHLH69	col_a		DROP2	LRL2, bHLH69	group26	bHLH
AT2G36010	2	E2FDP_tnt.E2FA_col_a; E2FDP_tnt.E2FA_colamp_a	E2FDP	E2FA	col_a	colamp_a	E2F3	E2Fa	E2F	E2F-DP
AT1G47870	1	E2FDP_tnt.E2FC_col_a	E2FDP	E2FC	col_a		E2FC	E2F2	E2F	E2F-DP
AT1G74370	1	C3H_tnt.At1g74370_col_a	C3H	At1g74370	col_a		E3-A1		ND	C3H(Zn)
AT1G73360	2	Homeobox_tnt.EDT1_100ng20cy_b; Homeobox_tnt.EDT1_col200_a	Homeobox	EDT1	100ng20cy_b; col200_a		EDT1	HDG11	HD-ZIP IV	HD-ZIP
AT1G73730	1	EIL_tnt.EIL3_col_b	EIL	EIL3	col_b		EIL3	SLIM, SLIM1	ND	EIL
AT3G20770	2	EIL_tnt.EIN3_col_a; EIL_tnt.EIN3_colamp_a	EIL	EIN3	col_a	colamp_a	EIN3		ND	EIL
AT5G56930	1	C3H_tnt.EMB1789_col_a	C3H	EMB1789	col_a		EMB1789	C3H65	ND	C3H(Zn)
AT5G05550	2	Trihelix_tnt.AT5G05550_col_a; Trihelix_tnt.AT5G05550_colamp_a	Trihelix	AT5G05550	col_a	colamp_a	ENAP2	VFP5	SIP1	Trihelix
AT1G18330	3	MYBrelated_tnt.EPR1_col_b; MYBrelated_tnt.EPR1_col200_a; MYBrelated_tnt.EPR1_colamp_a	MYBrelated	EPR1	col_b; col200_a	colamp_a	EPR1	RVE7	MYB related	MYB
AT1G19210	2	AP2EREBP_tnt.At1g19210_col_a; AP2EREBP_tnt.At1g19210_colamp_a	AP2EREBP	At1g19210	col_a	colamp_a	ERF17	ERF017	DREB	AP2/ERF
AT1G01250	2	AP2EREBP_tnt.AT1G01250_col_a; AP2EREBP_tnt.AT1G01250_colamp_a	AP2EREBP	AT1G01250	col_a	colamp_a	ERF23	ERF023	DREB	AP2/ERF
AT1G63040	1	ND_tnt.AT1G63040_col_a	ND	AT1G63040	col_a		ERF26	ERF026	DREB	AP2/ERF
AT1G12630	2	AP2EREBP_tnt.AT1G12630_col_a; AP2EREBP_tnt.AT1G12630_colamp_a	AP2EREBP	AT1G12630	col_a	colamp_a	ERF27	ERF027	DREB	AP2/ERF
AT2G35700	1	AP2EREBP_tnt.ERF38_col_a	AP2EREBP	ERF38	col_a		ERF38	ERF038	DREB	AP2/ERF
AT1G03800	2	AP2EREBP_tnt.ERF10_col_a; AP2EREBP_tnt.ERF10_colamp_a	AP2EREBP	ERF10	col_a	colamp_a	ERF10	ERF077	ERF	AP2/ERF
AT5G61600	2	AP2EREBP_tnt.ERF104_col_a; AP2EREBP_tnt.ERF104_colamp_a	AP2EREBP	ERF104	col_a	colamp_a	ERF104		ERF	AP2/ERF
AT5G51190	3	AP2EREBP_tnt.ERF105_col_a; AP2EREBP_tnt.ERF105_col_b; AP2EREBP_tnt.ERF105_colamp_a	AP2EREBP	ERF105	col_a; col_b	colamp_a	ERF105		ERF	AP2/ERF
AT1G28370	2	AP2EREBP_tnt.ERF11_col_b; AP2EREBP_tnt.ERF11_colamp_a	AP2EREBP	ERF11	col_b	colamp_a	ERF11	ERF076	ERF	AP2/ERF
AT2G33710	3	AP2EREBP_tnt.At2g33710_col_a; AP2EREBP_tnt.At2g33710_col_b; AP2EREBP_tnt.At2g33710_colamp_a	AP2EREBP	At2g33710	col_a; col_b	colamp_a	ERF112		ERF	AP2/ERF
AT5G07310	2	AP2EREBP_tnt.ERF115_col_a; AP2EREBP_tnt.ERF115_colamp_a	AP2EREBP	ERF115	col_a	colamp_a	ERF115		ERF	AP2/ERF
AT5G67000	1	AP2EREBP_tnt.At5g67000_col_a	AP2EREBP	At5g67000	col_a		ERF122		ERF	AP2/ERF
AT1G77640	1	AP2EREBP_tnt.At1g77640_col_a	AP2EREBP	At1g77640	col_a		ERF13	ERF013	ERF	AP2/ERF
AT2G44840	2	AP2EREBP_tnt.ERF13_col_b; AP2EREBP_tnt.ERF13_colamp_a	AP2EREBP	ERF13	col_b	colamp_a	ERF13	EREBP, ERF099	ERF	AP2/ERF
AT1G44830	1	AP2EREBP_tnt.AT1G44830_col_a	AP2EREBP	AT1G44830	col_a		ERF14	ERF014	DREB	AP2/ERF
AT4G31060	2	AP2EREBP_tnt.At4g31060_col_a; AP2EREBP_tnt.At4g31060_colamp_a	AP2EREBP	At4g31060	col_a	colamp_a	AT4G31060		DREB	AP2/ERF
AT2G31230	3	AP2EREBP_tnt.ERF15_col_b; AP2EREBP_tnt.ERF15_col100_a; AP2EREBP_tnt.ERF15_colamp_a	AP2EREBP	ERF15	col_b; col100_a	colamp_a	ERF15	ERF093	ERF	AP2/ERF
AT1G22810	3	AP2EREBP_tnt.At1g22810_col_a; AP2EREBP_tnt.At1g22810_col_b; AP2EREBP_tnt.At1g22810_colamp_a	AP2EREBP	At1g22810	col_a; col_b	colamp_a	ERF19	ERF19	DREB	AP2/ERF
AT5G47220	2	AP2EREBP_tnt.ERF2_col_a; AP2EREBP_tnt.ERF2_colamp_a	AP2EREBP	ERF2	col_a	colamp_a	ERF2	ERF101	ERF	AP2/ERF
AT1G50640	2	AP2EREBP_tnt.ERF3_col_a; AP2EREBP_tnt.ERF3_colamp_a	AP2EREBP	ERF3	col_a	colamp_a	ERF3	ERF082	ERF	AP2/ERF
AT2G44940	2	AP2EREBP_tnt.At2g44940_col_a; AP2EREBP_tnt.At2g44940_colamp_a	AP2EREBP	At2g44940	col_a	colamp_a	ERF34	ERF034	DREB	AP2/ERF
AT3G60490	2	AP2EREBP_tnt.AT3G60490_col_a; AP2EREBP_tnt.AT3G60490_colamp_a	AP2EREBP	AT3G60490	col_a	colamp_a	ERF35	ERF035	DREB	AP2/ERF
AT3G16280	2	AP2EREBP_tnt.AT3G16280_col_a; AP2EREBP_tnt.AT3G16280_colamp_a	AP2EREBP	AT3G16280	col_a	colamp_a	ERF36	ERF036	DREB	AP2/ERF
AT1G77200	2	AP2EREBP_tnt.AT1G77200_col_a; AP2EREBP_tnt.AT1G77200_colamp_a	AP2EREBP	AT1G77200	col_a	colamp_a	ERF37	ERF037	DREB	AP2/ERF
AT4G16750	2	AP2EREBP_tnt.At4g16750_col_a; AP2EREBP_tnt.At4g16750_colamp_a	AP2EREBP	At4g16750	col_a	colamp_a	ERF39	ERF039	DREB	AP2/ERF
AT3G15210	2	AP2EREBP_tnt.ERF4_col_a; AP2EREBP_tnt.ERF4_colamp_a	AP2EREBP	ERF4	col_a	colamp_a	ERF4	ERF078, RAP2.5	ERF	AP2/ERF
AT4G32800	3	AP2EREBP_tnt.At4g32800_col_b; AP2EREBP_tnt.At4g32800_col200_a; AP2EREBP_tnt.At4g32800_colamp_a	AP2EREBP	At4g32800	col_b; col200_a	colamp_a	ERF43	ERF43	DREB	AP2/ERF
AT2G40340	1	AP2EREBP_tnt.ERF48_col_a	AP2EREBP	ERF48	col_a		ERF48	DREB2C	ERF	AP2/ERF
AT5G47230	2	AP2EREBP_tnt.ERF5_col_a; AP2EREBP_tnt.ERF5_colamp_a	AP2EREBP	ERF5	col_a	colamp_a	ERF5	MACD1, ERF102	ERF	AP2/ERF
AT4G28140	2	AP2EREBP_tnt.At4g28140_col_a; AP2EREBP_tnt.At4g28140_colamp_a	AP2EREBP	At4g28140	col_a	colamp_a	ERF54		ERF	AP2/ERF
AT5G05410	2	AP2EREBP_tnt.DREB2_col_a; AP2EREBP_tnt.DREB2_colamp_a	AP2EREBP	DREB2	col_a	colamp_a	ERF54	Rap2.4f	ERF	AP2/ERF
AT4G17490	2	AP2EREBP_tnt.ERF6_col_a; AP2EREBP_tnt.ERF6_col_b	AP2EREBP	ERF6	col_a	colamp_a	ERF6	ERF6-6	ERF	AP2/ERF
AT3G20310	2	AP2EREBP_tnt.ERF7_col_a; AP2EREBP_tnt.ERF7_colamp_a	AP2EREBP	ERF7	col_a	colamp_a	ERF7	ERF083	ERF	AP2/ERF
AT1G72360	2	AP2EREBP_tnt.ERF73_col_a; AP2EREBP_tnt.ERF73_colamp_a	AP2EREBP	ERF73	col_a	colamp_a	ERF73	HRE1	ERF	AP2/ERF
AT1G53170	2	AP2EREBP_tnt.ERF8_col_a; AP2EREBP_tnt.ERF8_colamp_a	AP2EREBP	ERF8	col_a	colamp_a	ERF8	ERF079	ERF	AP2/ERF
AT5G44210	2	AP2EREBP_tnt.ERF9_col_a; AP2EREBP_tnt.ERF9_colamp_a	AP2EREBP	ERF9	col_a	colamp_a	ERF9	ERF-9	ERF	AP2/ERF
AT4G18450	1	AP2EREBP_tnt.AT4G18450_col_a	AP2EREBP	AT4G18450	col_a		ERF91	ERF091	ERF	AP2/ERF
AT3G23240	2	AP2EREBP_tnt.ERF1_col_a; AP2EREBP_tnt.ERF1_colamp_a	AP2EREBP	ERF1	col_a	colamp_a	ERF92	ERF1, ERF1B	ERF	AP2/ERF
AT3G23220	2	AP2EREBP_tnt.ESE1_col_a; AP2EREBP_tnt.ESE1_colamp_a	AP2EREBP	ESE1	col_a	colamp_a	ESE1	ERF095	ERF	AP2/ERF
AT5G25190	2	AP2EREBP_tnt.ESE3_col_a; AP2EREBP_tnt.ESE3_colamp_a	AP2EREBP	ESE3	col_a	colamp_a	ESE3	ESE3	ERF	AP2/ERF
AT1G28160	2	AP2EREBP_tnt.AT1G28160_col_a; AP2EREBP_tnt.AT1G28160_colamp_a	AP2EREBP	AT1G28160	col_a	colamp_a	ESL2	ERF087	ERF	AP2/ERF
AT4G15090	2	FAR1_tnt.FAR1_col_a; FAR1_tnt.FAR1_colamp_a	FAR1	FAR1	col_a	colamp_a	FAR1		FHY3 group	FRS-FRF
AT1G35460	2	bHLH_tnt.bHLH80_col_a; bHLH_tnt.bHLH80_colamp_a	bHLH	bHLH80	col_a	colamp_a	FBH1	CFLAP2, bHLH80, bHLH080	group27	bHLH
AT1G51140	2	bHLH_tnt.bHLH122_col100_a; bHLH_tnt.bHLH122_colamp_a	bHLH	bHLH122	col100_a	colamp_a	FBH3	AKS1, CFLAP1, bHLH122	group27	bHLH
AT2G42280	1	bHLH_tnt.bHLH130_col_a	bHLH	bHLH130	col_a		FBH4	AKS3,bHLH130	group27	bHLH
AT3G07220	1	FHA_tnt.FHA2_col_b	FHA	FHA2	col_b		FHA2		ISWI	SMAD/FHA
AT5G10140	2	MADS_tnt.AGL25_col_a; MADS_tnt.AGL25_colamp_a	MADS	AGL25	col_a	colamp_a	FLC	AGL25, FLF, RSB6	FLC	MADS
AT4G38170	2	ND_tnt.FRS9_col_a; ND_tnt.FRS9_colamp_a	ND	FRS9	col_a	colamp_a	FRS9		FRS3 group	FRS-FRF
AT1G64625	1	bHLH_tnt.bHLH157_col_a	bHLH	bHLH157	col_a		FST	LHL3, LL1, bHLH157	group23	bHLH
AT1G71450	2	AP2EREBP_tnt.AT1G71450_col_a; AP2EREBP_tnt.AT1G71450_colamp_a	AP2EREBP	AT1G71450	col_a	colamp_a	FUF1	ERF021	DREB	AP2/ERF
AT3G26790	1	ABI3VP1_tnt.FUS3_col_a	ABI3VP1	FUS3	col_a		FUS3		LAV	B3domain
AT5G62165	1	MADS_tnt.AGL42_col_a	MADS	AGL42	col_a		FYF	AGL42	TM3	MADS
AT2G15740	1	C2H2_tnt.AT2G15740_col_a	C2H2	AT2G15740	col_a		GAL1		c1-1iSa	C2H2(Zn)
AT5G22990	1	C2H2_tnt.AT5G22990_col_a	C2H2	AT5G22990	col_a		GAL3		c2-1iSb	C2H2(Zn)
AT3G13040	1	G2like_tnt.At3g13040_col_b	G2like	AT3G13040	col_b		gammaMYB2		G2like	GARP
AT3G24050	2	C2C2gata_tnt.GATA1_col_a; C2C2gata_tnt.GATA1_colamp_a	C2C2gata	GATA1	col_a	colamp_a	GATA1	GATA-1	GATA	C2C2(Zn)
AT1G08010	1	C2C2gata_tnt.GATA11_col_a	C2C2gata	GATA11	col_a		GATA11	GATA-11	GATA	C2C2(Zn)
AT5G25830	2	C2C2gata_tnt.GATA12_col_a; C2C2gata_tnt.GATA12_colamp_a	C2C2gata	GATA12	col_a	colamp_a	GATA12	GATA-12	GATA	C2C2(Zn)
AT3G45170	1	C2C2gata_tnt.GATA14_col_a	C2C2gata	GATA14	col_a		GATA14	GATA-14	GATA	C2C2(Zn)
AT3G06740	1	C2C2gata_tnt.GATA15_col_b	C2C2gata	GATA15	col_b		GATA15	GATA-15	GATA	C2C2(Zn)
AT5G49300	1	C2C2gata_tnt.GATA16_col_a	C2C2gata	GATA16	col_a		GATA16	GATA-16	GATA	C2C2(Zn)
AT4G36620	2	C2C2gata_tnt.GATA19_col_a; C2C2gata_tnt.GATA19_colamp_a	C2C2gata	GATA19	col_a	colamp_a	GATA19	HANL2	GATA	C2C2(Zn)
AT2G18380	2	C2C2gata_tnt.GATA20_col_a; C2C2gata_tnt.GATA20_colamp_a	C2C2gata	GATA20	col_a	colamp_a	GATA20	HANL1	GATA	C2C2(Zn)
AT3G21175	2	C2C2gata_tnt.ZML1_col_a; C2C2gata_tnt.ZML1_colamp_a	C2C2gata	ZML1	col_a	colamp_a	GATA24	TIFY2B, ZML1	GATA	C2C2(Zn)
AT4G24470	1	C2C2gata_tnt.ZIM_col_a	C2C2gata	ZIM	col_a		GATA25	TIFY1, ZIM	GATA	C2C2(Zn)
AT1G51600	1	C2C2gata_tnt.ZML2_col_a	C2C2gata	ZML2	col_a		GATA28	TIFY2A, ZML2	GATA	C2C2(Zn)
AT3G60530	1	C2C2gata_tnt.GATA4_col_a	C2C2gata	GATA4	col_a		GATA4	GATA-4	GATA	C2C2(Zn)
AT3G51080	1	C2C2gata_tnt.GATA6_col200_a	C2C2gata	GATA6	col_a		GATA6	GATA-6	GATA	C2C2(Zn)
AT2G46270	4	bZIP_tnt.GBF3_col_v3a; bZIP_tnt.GBF3_col_v3b; bZIP_tnt.GBF3_colamp_v3d; bZIP_tnt.GBF3_colamp_v3e	bZIP	GBF3	col_v3a; col_v3b	colamp _v3d; colamp _v3e	GBF3	bZIP55	group G	bZIP
AT2G18160	2	bZIP_tnt.GBF5_col_v3a; bZIP_tnt.GBF5_colamp_a	bZIP	GBF5	col_v3a	colamp_a	GBF5	AtbZIP2	group S	bZIP
AT4G34590	3	bZIP_tnt.GBF6_col_v3a; bZIP_tnt.GBF6_col_v3b; bZIP_tnt.GBF6_colamp_a	bZIP	GBF6	col_v3a; col_v3b	colamp_a	GBF6	bZIP11, ATB2	group S	bZIP
AT2G01060	3	G2like_tnt.At2g01060_col_a; G2like_tnt.At2g01060_col_b; G2like_tnt.At2g01060_colamp_a	G2like	AT2G01060	col_a; col_b	colamp_a	GCC7	PHL7	G2like	GARP
AT5G45580	2	G2like_tnt.AT5G45580_col_a; G2like_tnt.AT5G45580_colamp_a	G2like	AT5G45580	col_a	colamp_a	GFR		G2like	GARP
AT3G11280	2	MYBrelated_tnt.At3g11280_col_a; MYBrelated_tnt.At3g11280_colamp_a	MYBrelated	AT3G11280	col_a	colamp_a	GGS1	DIV5	MYB related	MYB
AT1G31140	1	MADS_tnt.AGL63_col_a	MADS	AGL63	col_a		GOA	AGL63	ND	MADS
AT2G06200	1	GRF_tnt.AtGRF6_col_a	GRF	AtGRF6	col_a		GRF6		group IV	GRF
AT2G45480	2	GRF_tnt.GRF9_col_a; GRF_tnt.GRF9_colamp_a	GRF	GRF9	col_a	colamp_a	GRF9		group II	GRF
AT1G13450	1	Trihelix_tnt.GT1_col_a	Trihelix	GT1	col_a		GT-1		GT-1C	Trihelix
AT1G76890	2	Trihelix_tnt.GT2_col_a; Trihelix_tnt.GT2_colamp_a	Trihelix	GT2	col_a	colamp_a	GT2		GT-1B	Trihelix
AT5G01380	1	Trihelix_tnt.GT3a_col_a	Trihelix	GT3a	col_a		GT-3a		GT-1B	Trihelix
AT3G25990	2	Trihelix_tnt.AT3G25990_col_a; Trihelix_tnt.AT3G25990_colamp_a	Trihelix	AT3G25990	col_a	colamp_a	GT-4		GT-1C	Trihelix
AT1G76870	1	Trihelix_tnt.AT1G76870_col_b	Trihelix	AT1G76870	col_b		GTg-1-3-like1		GTY	Trihelix
AT1G33240	2	Trihelix_tnt.GTL1_col_a; Trihelix_tnt.GTL1_colamp_a	Trihelix	GTL1	col_a	colamp_a	GTL1		GT-1B	Trihelix
AT2G38880	1	CCAATHAP3_tnt.HAP3_col_a	CCAATHAP3	HAP3	col_a		HAP3a	NF-YB1	HAP	NF-Y
AT4G17460	2	Homeobox_tnt.HAT1_col_a; Homeobox_tnt.HAT1_colamp_a	Homeobox	HAT1	col_a	colamp_a	HAT1	JAB	HD-ZIP II	HD-ZIP
AT5G47370	2	Homeobox_ecoli.HAT2_col_v31; Homeobox_tnt.HAT2_colamp_a	Homeobox	HAT2	ecoli_col_v31	colamp_a	HAT2	HB-4	HD-ZIP II	HD-ZIP
AT3G01470	2	Homeobox_tnt.HAT5_col_a; Homeobox_tnt.HAT5_colamp_a	Homeobox	HAT5	col_a	colamp_a	HAT5	ATHB1, HB-1, HD-ZIP-1	HD-ZIP I	HD-ZIP
AT1G52150	1	HB_tnt.ATHB15_col_a	HB	ATHB15	col_a		HB15	CAN, ICU4	HD-ZIP III	HD-ZIP
AT1G70920	2	Homeobox_tnt.ATHB18_col_a; Homeobox_tnt.ATHB18_colamp_a	Homeobox	ATHB18	col_a	colamp_a	HB18		HD-ZIP II	HD-ZIP
AT3G01220	2	Homeobox_tnt.ATHB20_col_a; Homeobox_tnt.ATHB20_colamp_a	Homeobox	ATHB20	col_a	colamp_a	HB20		HD-ZIP I	HD-ZIP
AT2G18550	2	HB_tnt.ATHB21_col_a; HB_tnt.ATHB21_colamp_a	HB	ATHB21	col_a	colamp_a	HB21	HB-2	HD-ZIP I	HD-ZIP
AT5G39760	2	ZFHD_tnt.ATHB23_col_b; ZFHD_tnt.ATHB23_colamp_a	ZFHD	ATHB23	col_b	colamp_a	HB23	ZHD10	MIF	ZF-HD
AT2G18350	2	ZFHD_tnt.ATHB24_col_a; ZFHD_tnt.ATHB24_colamp_a	ZFHD	ATHB24	col_a	colamp_a	HB24	ZHD6	ZHD III	ZF-HD
AT5G65410	2	ZFHD_tnt.ATHB25_col_a; ZFHD_tnt.ATHB25_colamp_a	ZFHD	ATHB25	col_a	colamp_a	HB25/ZFHD2	ZHD1	ZHD II	ZF-HD
AT1G14687	1	ZFHD_tnt.AtHB32_col200_a	ZFHD	AtHB32	col200_a		HB32	ZHD14	MIF	ZF-HD
AT1G75240	2	ZFHD_tnt.ATHB33_col_a; ZFHD_tnt.ATHB33_colamp_a	ZFHD	ATHB33	col_a	colamp_a	HB33	ZHD5	ZHD V	ZF-HD
AT3G28920	2	ZFHD_tnt.ATHB34_col_a; ZFHD_tnt.ATHB34_colamp_a	ZFHD	ATHB34	col_a	colamp_a	HB34	ZHD9	ZHD V	ZF-HD
AT4G36740	2	HB_tnt.ATHB40_col_a; HB_tnt.ATHB40_colamp_a	HB	ATHB40	col_a	colamp_a	HB40	HB-5	HD-ZIP I	HD-ZIP
AT5G65310	2	HB_tnt.ATHB5_col_a; HB_tnt.ATHB5_colamp_a	HB	ATHB5	col_a	colamp_a	HB5		HD-ZIP I	HD-ZIP
AT5G03790	2	HB_tnt.LMI1_col_a; HB_tnt.LMI1_colamp_a	HB	LMI1	col_a	colamp_a	HB51	LMI1	HD-ZIP I	HD-ZIP
AT5G66700	2	HB_tnt.ATHB53_col_a; HB_tnt.ATHB53_colamp_a	HB	ATHB53	col_a	colamp_a	HB53	HB-8	HD-ZIP I	HD-ZIP
AT2G22430	2	Homeobox_tnt.ATHB6_col_a; Homeobox_tnt.ATHB6_colamp_a	Homeobox	ATHB6	col_a	colamp_a	HB6		HD-ZIP I	HD-ZIP
AT2G46680	1	Homeobox_tnt.ATHB7_col_a	Homeobox	ATHB7	col_a		HB-7	HB7	HD-ZIP I	HD-ZIP
AT2G18300	1	bHLH_tnt.bHLH64_col_a	bHLH	bHLH64	col_a		HBI1	bHLH64	group25	bHLH
AT5G62940	1	C2C2dof_tnt.At5g62940_col_a	C2C2dof	At5g62940	col_a		HCA2	Dof5.6, Dof9, Dof34	Dof	C2C2(Zn)
AT3G61150	2	Homeobox_tnt.HDG1_col100_a; Homeobox_tnt.HDG1_colamp_a	Homeobox	HDG1	col100_a	colamp_a	HDG1	HD-GL2-1	HD-ZIP IV	HD-ZIP
AT5G52170	1	HB_tnt.HDG7_col_a	HB	HDG7	col_a		HDG7		HD-ZIP IV	HD-ZIP
AT1G68670	3	G2like_tnt.At1g68670_col_b; G2like_tnt.At1g68670_col100_a; G2like_tnt.At1g68670_colamp_a	G2like	At1g68670	col_b; col100_a	colamp_a	HHO2	NIGT1.2	G2like	GARP
AT1G25550	3	G2like_tnt.At1g25550_col_b; G2like_tnt.At1g25550_col100_a; G2like_tnt.At1g25550_colamp_a	G2like	At1g25550	col_b; col100_a	colamp_a	HHO3	NRM2, NIGT1.1	G2like	GARP
AT2G03500	2	G2like_tnt.At2g03500_col_a; G2like_tnt.At2g03500_colamp_a	G2like	At2g03500	col_a	colamp_a	HHO4	EFM	G2like	GARP
AT4G37180	2	G2like_tnt.AT4G37180_col_a; G2like_tnt.AT4G37180_colamp_a	G2like	AT4G37180	col_a	colamp_a	HHO5	UIF1	G2like	GARP
AT1G49560	2	G2like_tnt.AT1G49560_col_a; G2like_tnt.AT1G49560_colamp_a	G2like	AT1G49560	col_a	colamp_a	HHO6		G2like	GARP
AT1G04880	2	ARID_tnt.AT1G04880_col_a; ARID_tnt.AT1G04880_colamp_a	ARID	AT1G04880	col_a	colamp_a	HMGB15		ND	ARID
AT5G16820	2	HSF_tnt.HSF3_col_a; HSF_tnt.HSF3_colamp_a	HSF	HSF3	col_a	colamp_a	HSFA1B	HSF3, AtHsf-18	group A1	HSF
AT3G02990	2	HSF_tnt.HSFA1E_col_a; HSF_tnt.HSFA1E_colamp_a	HSF	HSFA1E	col_a	colamp_a	HSFA1E	AtHsf-06	group A1	HSF
AT4G18880	1	HSF_tnt.HSF21_col_a	HSF	HSF21	col_a		HSFA4A	AtHsf-15	group A4	HSF
AT5G43840	2	HSF_tnt.HSFA6A_col_a; HSF_tnt.HSFA6A_colamp_a	HSF	HSFA6A	col_a	colamp_a	HSFA6A	AtHsf-19	group A2	HSF
AT3G22830	3	HSF_tnt.HSFA6B_col_b; HSF_tnt.HSFA6B_col100_a; HSF_tnt.HSFA6B_colamp_a	HSF	HSFA6B	col_b; col100_a	colamp_a	HSFA6B	AtHsf-07	group A2	HSF
AT5G62020	1	HSF_tnt.HSF6_col_a	HSF	HSF6	col_a		HSFB2A	AtHsf-22	group B	HSF
AT4G11660	2	HSF_tnt.HSF7_col_a; HSF_tnt.HSF7_colamp_a	HSF	HSF7	col_a	colamp_a	HSFB2B	HSF7, AtHsf-11	group B	HSF
AT2G41690	2	HSF_tnt.HSFB3_col_a; HSF_tnt.HSFB3_colamp_a	HSF	HSFB3	col_a	colamp_a	HSFB3	AtHsf-05	group B	HSF
AT1G46264	1	HSF_tnt.HSFB4_col_a	HSF	HSFB4	col_a		HSFB4	SCZ, AtHsf-02	group B	HSF
AT3G24520	2	HSF_tnt.HSFC1_col_a; HSF_tnt.HSFC1_colamp_a	HSF	HSFC1	col_a	colamp_a	HSFC1	AtHsf-08	group C	HSF
AT5G11260	1	bZIP_tnt.HY5_colamp_v3a	bZIP	HY5		colamp_v3a	HY5	AtbZIP56	group H	bZIP
AT5G66730	3	C2H2_tnt.At5g66730_col_a; C2H2_tnt.At5g66730_col_b; C2H2_tnt.At5g66730_colamp_a	C2H2	At5g66730	col_a; col_b	colamp_a	IDD1	ENY	A1a (IDD)	C2H2(Zn)
AT3G13810	2	C2H2_tnt.AtIDD11_col_a; C2H2_tnt.AtIDD11_colamp_a	C2H2	AtIDD11	col_a	colamp_a	IDD11		A1a (IDD)	C2H2(Zn)
AT3G50700	2	C2H2_tnt.IDD2_col_a; C2H2_tnt.IDD2_colamp_a	C2H2	IDD2	col_a	colamp_a	IDD2		A1a	C2H2(Zn)
AT2G02080	1	C2H2_tnt.IDD4_col_a	C2H2	IDD4	col_a		IDD4	IME	A1a (IDD)	C2H2(Zn)
AT2G02070	3	C2H2_tnt.IDD5_col_a; C2H2_tnt.IDD5_col_b; C2H2_tnt.IDD5_colamp_a	C2H2	IDD5	col_a; col_b	colamp_a	IDD5		A1a (IDD)	C2H2(Zn)
AT1G55110	1	C2H2_tnt.IDD7_col_a	C2H2	IDD7	col_a		IDD7	RESTART	A1a (IDD)	C2H2(Zn)
AT5G44160	2	C2H2_tnt.NUC_col_a; C2H2_tnt.NUC_colamp_a	C2H2	NUC	col_a	colamp_a	IDD8	NUC	A1a (IDD)	C2H2(Zn)
AT1G13400	1	C2H2_tnt.JGL_col_a	C2H2	JGL	col_a		JGL	NUB	C1-1iAh	C2H2(Zn)
AT5G03150	1	C2H2_tnt.JKD_col_a	C2H2	JKD	col_a		JKD	IDD10	A1a (IDD)	C2H2(Zn)
AT1G32240	2	G2like_tnt.KAN2_col_a; G2like_tnt.KAN2_colamp_a	G2like	KAN2	col_a	colamp_a	KAN2		G2like	GARP
AT3G12130	1	C3H_tnt.AT3G12130_colamp_a	C3H	AT3G12130		colamp_a	KHZ1	C3H36	group7	C3H(Zn)
AT5G47390	2	MYBrelated_tnt.At5g47390_col_b; MYBrelated_tnt.At5g47390_colamp_a	MYBrelated	At5g47390	col_b	colamp_a	KUA1	MYBH	MYB related	MYB
AT2G30340	2	LOBAS2_tnt.LBD13_col_a; LOBAS2_tnt.LBD13_colamp_a	LOBAS2	LBD13	col_a	colamp_a	LBD13	ASL10	IC2	LBD
AT2G42430	2	LOBAS2_tnt.ASL18_col_a; LOBAS2_tnt.ASL18_colamp_a	LOBAS2	ASL18	col_a	colamp_a	LBD16	ASL18	IB	LBD
AT2G45420	2	LOBAS2_tnt.LBD18_col_a; LOBAS2_tnt.LBD18_colamp_a	LOBAS2	LBD18	col_a	colamp_a	LBD18	ASL20	IB	LBD
AT2G45410	2	LOBAS2_tnt.LBD19_col_a; LOBAS2_tnt.LBD19_colamp_a	LOBAS2	LBD19	col_a	colamp_a	LBD19	ASL23	IB	LBD
AT1G06280	2	LOBAS2_tnt.LBD2_col_a; LOBAS2_tnt.LBD2_colamp_a	LOBAS2	LBD2	col_a	colamp_a	LBD2	ASL32	IE	LBD
AT3G26620	2	LOBAS2_tnt.LBD23_col_a; LOBAS2_tnt.LBD23_colamp_a	LOBAS2	LBD23	col_a	colamp_a	LBD23	ASL14	IC1/D	LBD
AT5G02840	3	MYBrelated_tnt.LCL1_col_a; MYBrelated_tnt.LCL1_col_b; MYBrelated_tnt.LCL1_colamp_a	MYBrelated	LCL1	col_a; col_b	colamp_a	LCL1	RVE4	MYB related	MYB
AT5G13910	1	AP2EREBP_tnt.LEP_col_a	AP2EREBP	LEP	col_a		LEP	ERF085	ERF	AP2/ERF
AT1G01060	2	MYBrelated_tnt.LHY1_col_a; MYBrelated_tnt.LHY1_colamp_a	MYBrelated	LHY1	col_a	colamp_a	LHY1	LHY	MYB related	MYB
AT5G63090	1	LOBAS2_tnt.LOB_col_a	LOBAS2	LOB	col_a		LOB	ASL4	IA-1	LBD
AT2G02450	2	NAC_tnt.ANAC034_col_v3a; NAC_tnt.ANAC034_col_v3b	NAC	ANAC034	col; col_v3b		LOV1	NAC34, NAC034	I ONAC022	NAC
AT1G03840	2	C2H2_tnt.MGP_col_a; C2H2_tnt.MGP_colamp_a	C2H2	MGP	col_a	colamp_a	MGP	IDD3	A1a (IDD)	C2H2(Zn)
AT1G19850	1	ARF_ecoli.MP_col_v35	ARF	MP	ecoli_col		ARF5/MP	ARF5_IAA24	ARF	B3domain
AT5G23930	1	mTERF_tnt.AT5G23930_col_a	mTERF	AT5G23930	col_a		mTERF34		ND	mTERF
AT3G09230	1	MYB_tnt.MYB1_col_a	MYB	MYB1	col_a		MYB1	SRM1	R2R3	MYB
AT3G12820	2	MYB_tnt.MYB10_col_a; MYB_tnt.MYB10_colamp_a	MYB	MYB10	col_a	colamp_a	MYB10		R2R3	MYB
AT5G56110	2	MYB_tnt.MS188_col_a; MYB_tnt.MS188_colamp_a	MYB	MS188	col_a	colamp_a	MYB103	MS188, MYB80	R2R3	MYB
AT1G69560	2	MYB_tnt.MYB105_col_a; MYB_tnt.MYB105_colamp_a	MYB	MYB105	col_a	colamp_a	MYB105	LOF2	R2R3	MYB
AT3G02940	2	MYB_tnt.MYB107_col_a; MYB_tnt.MYB107_colamp_a	MYB	MYB107	col_a	colamp_a	MYB107		R2R3	MYB
AT3G06490	1	MYB_tnt.BOS1_col_a	MYB	BOS1	col_a		MYB108	BOS1	R2R3	MYB
AT1G66370	1	MYB_tnt.MYB113_col_a	MYB	MYB113	col_a		MYB113		R2R3	MYB
AT1G25340	2	MYB_tnt.MYB116_col_a; MYB_tnt.MYB116_colamp_a	MYB	MYB116	col_a	colamp_a	MYB116		R2R3	MYB
AT3G27785	2	MYB_tnt.MYB118_col_a; MYB_tnt.MYB118_colamp_a	MYB	MYB118	col_a	colamp_a	MYB118	PGA37	R2R3	MYB
AT5G58850	2	MYB_tnt.MYB119_col_a; MYB_tnt.MYB119_colamp_a	MYB	MYB119	col_a	colamp_a	MYB119		R2R3	MYB
AT3G30210	1	MYB_tnt.MYB121_col_a	MYB	MYB121	col_a		MYB121		R2R3	MYB
AT1G06180	2	MYB_tnt.MYB13_col_a; MYB_tnt.MYB13_colamp_a	MYB	MYB13	col_a	colamp_a	MYB13	MYBLFGN	R2R3	MYB
AT3G23250	1	MYB_tnt.ATY19_col_a	MYB	ATY19	col_a		MYB15	ATY19	R2R3	MYB
AT3G61250	1	MYB_tnt.MYB17_colamp_a	MYB	MYB17	col_a		MYB17	LMI2	R2R3	MYB
AT5G40330	1	MYB_tnt.MYB23_col_a	MYB	MYB23	col_a		MYB23	MYBRTF	R2R3	MYB
AT3G53200	2	MYB_tnt.MYB27_col_a; MYB_tnt.MYB27_colamp_a	MYB	MYB27	col_a	colamp_a	MYB27		R2R3	MYB
AT3G28910	2	MYB_tnt.MYB30_col_a; MYB_tnt.MYB30_colamp_a	MYB	MYB30	col_a	colamp_a	MYB30		R2R3	MYB
AT1G74650	2	MYB_tnt.ATY13_col_a; MYB_tnt.ATY13_colamp_a	MYB	ATY13	col_a	colamp_a	MYB31	ATY13	R2R3	MYB
AT5G06100	1	MYB_tnt.MYB33_col_a	MYB	MYB33	col_a		MYB33		R2R3	MYB
AT4G17785	2	MYB_tnt.MYB39_col_a; MYB_tnt.MYB39_colamp_a	MYB	MYB39	col_a	colamp_a	MYB39		ND	MYB
AT4G32730	2	MYB_tnt.MYB3R1_col_a; MYB_tnt.MYB3R1_colamp_a	MYB	MYB3R1	col_a	colamp_a	MYB3R1	PC-MYB1, MYB3R-1	3R-MYB	MYB
AT5G67300	3	MYB_tnt.MYB44_col_b; MYB_tnt.MYB44_col100_a; MYB_tnt.MYB44_colamp_a	MYB	MYB44	col_a; col_b	colamp_a	MYB44		R2R3	MYB
AT5G11510	1	MYB_tnt.MYB3R4_col_a	MYB	MYB3R4	col_a		MYB3R-4	MYB3R4	3R-MYB	MYB
AT5G02320	1	MYB_tnt.MYB3R5_col_a	MYB	MYB3R5	col_a		MYB3R5	MYB3R-5	3R-MYB	MYB
AT4G38620	1	MYB_tnt.MYB4_col200_a	MYB	MYB4	col_a		MYB4		R2R3	MYB
AT5G14340	1	MYB_tnt.MYB40_col_a	MYB	MYB40	col_a		MYB40		R2R3	MYB
AT4G28110	1	MYB_tnt.MYB41_col_a	MYB	MYB41	col_a		MYB41		R2R3	MYB
AT5G16600	1	MYB_tnt.MYB43_col_a	MYB	MYB43	col_a		MYB43		R2R3	MYB
AT5G54230	2	MYB_tnt.MYB49_col_a; MYB_tnt.MYB49_colamp_a	MYB	MYB49	col_a	colamp_a	MYB49		R2R3	MYB
AT1G18570	1	MYB_tnt.MYB51_col_a	MYB	MYB51	col_a		MYB51	BW51A, BW51B, HIG1	R2R3	MYB
AT1G17950	1	MYB_tnt.MYB52_col_a	MYB	MYB52	col_a		MYB52	BW52	R2R3	MYB
AT4G01680	3	MYB_tnt.MYB55_col_a; MYB_tnt.MYB55_col_b; MYB_tnt.MYB55_colamp_a	MYB	MYB55	col_a; col_b	colamp_a	MYB55		R2R3	MYB
AT3G01530	2	MYB_tnt.MYB57_col_a; MYB_tnt.MYB57_colamp_a	MYB	MYB57	col_a	colamp_a	MYB57		R2R3	MYB
AT1G16490	2	MYB_tnt.MYB58_col_a; MYB_tnt.MYB58_colamp_a	MYB	MYB58	col_a	colamp_a	MYB58		R2R3	MYB
AT1G08810	2	MYB_tnt.MYB60_col_b; MYB_tnt.MYB60_col200_a	MYB	MYB60	col_b; col200_a		MYB60		R2R3	MYB
AT1G09540	2	MYB_tnt.MYB61_col_a; MYB_tnt.MYB61_colamp_a	MYB	MYB61	col_a	colamp_a	MYB61		R2R3	MYB
AT1G68320	2	MYB_tnt.MYB62_col_a; MYB_tnt.MYB62_colamp_a	MYB	MYB62	col_a	colamp_a	MYB62	BW62B, BW62C	R2R3	MYB
AT1G79180	1	MYB_tnt.MYB63_col_a	MYB	MYB63	col_a		MYB63		R2R3	MYB
AT5G10280	2	MYB_tnt.MYB92_100ng20cy_b; MYB_tnt.MYB92_colamp_a	MYB	MYB92	100ng20cy_b	colamp_a	MYB92		R2R3	MYB
AT3G11440	2	MYB_tnt.MYB65_col200_a; MYB_tnt.MYB65_colamp_a	MYB	MYB65	col200_a	colamp_a	MYB65		R2R3	MYB
AT3G12720	1	MYB_tnt.MYB67_col_a	MYB	MYB67	col_a		MYB67	ATY53	R2R3	MYB
AT2G23290	1	MYB_tnt.MYB70_col_a	MYB	MYB70	col_a		MYB70		R2R3	MYB
AT4G37260	1	MYB_tnt.MYB73_col_a	MYB	MYB73	col_a		MYB73		R2R3	MYB
AT4G05100	3	MYB_tnt.MYB74_col_a; MYB_tnt.MYB74_col_b; MYB_tnt.MYB74_colamp_a	MYB	MYB74	col_a; col_b	colamp_a	MYB74		R2R3	MYB
AT3G50060	2	MYB_tnt.MYB77_col_a; MYB_tnt.MYB77_colamp_a	MYB	MYB77	col_a	colamp_a	MYB77		R2R3	MYB
AT2G26960	2	MYB_tnt.MYB81_col_a; MYB_tnt.MYB81_colamp_a	MYB	MYB81	col_a	colamp_a	MYB81		R2R3	MYB
AT3G08500	2	MYB_tnt.MYB83_col_a; MYB_tnt.MYB83_colamp_a	MYB	MYB83	col_a	colamp_a	MYB83		R2R3	MYB
AT2G02820	2	MYB_tnt.MYB88_col_a; MYB_tnt.MYB88_colamp_a	MYB	MYB88	col_a	colamp_a	MYB88		R2R3	MYB
AT1G34670	2	MYB_tnt.MYB93_col_a; MYB_tnt.MYB93_colamp_a	MYB	MYB93	col_a	colamp_a	MYB93		R2R3	MYB
AT3G47600	1	MYB_tnt.MYB94_col_b	MYB	MYB94	col_b		MYB94	MYBCP70	R2R3	MYB
AT5G62470	2	MYB_tnt.MYB96_col_b; MYB_tnt.MYB96_colamp_a	MYB	MYB96	col_b	colamp_a	MYB96	MYBCOV1	R2R3	MYB
AT4G18770	1	MYB_tnt.MYB98_col_a	MYB	MYB98	col_a		MYB98		R2R3	MYB
AT5G62320	2	MYB_tnt.MYB99_col_a; MYB_tnt.MYB99_colamp_a	MYB	MYB99	col_a	colamp_a	MYB99	MYBCU15	R2R3	MYB
AT1G49010	2	MYBrelated_tnt.At1g49010_col_a; MYBrelated_tnt.At1g49010_colamp_a	MYBrelated	At1g49010	col_a	colamp_a	MYBS1	MYBL	MYB related	MYB
AT5G08520	2	MYBrelated_tnt.At5g08520_col_b; MYBrelated_tnt.At5g08520_colamp_a	MYBrelated	At5g08520	col_b	colamp_a	MYBS2		MYB related	MYB
AT5G46830	1	bHLH_tnt.bHLH28_col_a	bHLH	bHLH28	col_a		MYC5	NIG1, bHLH28, bHLH028	group2	bHLH
AT3G04030	2	G2like_tnt.At3g04030_col_a; G2like_tnt.At3g04030_colamp_a	G2like	At3g04030	col_a	colamp_a	MYR2	NSR1	G2like	GARP
AT1G32510	1	NAC_tnt.ANAC011_col_a	NAC	ANAC011	col_a		NAC011		ANAC011	NAC
AT5G64060	2	NAC_tnt.ANAC103_col_a; NAC_tnt.ANAC103_colamp_a	NAC	ANAC103	col_a	colamp_a	NAC103		I NAC2	NAC
AT1G32870	2	NAC_tnt.ANAC013_col_a; NAC_tnt.ANAC013_colamp_a	NAC	ANAC013	col_a	colamp_a	NAC13	NAC013	I NAC2	NAC
AT1G34180	2	NAC_tnt.ANAC016_col_a; NAC_tnt.ANAC016_colamp_a	NAC	ANAC016	col_a	colamp_a	NAC16	NAC016	I NAC2	NAC
AT1G34190	3	NAC_tnt.ANAC017_col_v3a; NAC_tnt.ANAC017_col_v3b; NAC_tnt.ANAC017_colamp_v31	NAC	ANAC017	col_v3a; col_v3b	colamp_v31	NAC17	NAC017	I NAC2	NAC
AT1G54330	1	NAC_tnt.ANAC020_col_v31	NAC	ANAC020	col_v31		NAC20	NAC020	I ANAC011	NAC
AT1G19040	1	NAC_tnt.AT1G19040_col_a	NAC	AT1G19040	col_a		NAC200		ND	NAC
AT1G65910	1	NAC_tnt.ANAC028_col_a	NAC	ANAC028	col_a		NAC28	NAC028	I ANAC011	NAC
AT3G15500	2	NAC_tnt.ANAC055_col_v3a; NAC_tnt.ANAC055_col_v3b	NAC	ANAC055	col; col_v3b		NAC3	NAC55, NAC055	I AtNAC3	NAC
AT2G24430	2	NAC_tnt.ANAC038_col_a; NAC_tnt.ANAC038_colamp_a	NAC	ANAC038	col_a	colamp_a	NAC38	NAC038	I NAM	NAC
AT1G02230	2	NAC_tnt.ANAC004_col_a; NAC_tnt.ANAC004_colamp_a	NAC	ANAC004	col_a	colamp_a	NAC4	NAC004	II ANAC001	NAC
AT2G43000	1	NAC_tnt.ANAC042_col_a	NAC	ANAC042	col_a		NAC42	NAC042	I ONAC022	NAC
AT3G03200	2	NAC_tnt.ANAC045_col_a; NAC_tnt.ANAC045_colamp_a	NAC	ANAC045	col_a	colamp_a	NAC45	NAC045	I ANAC011	NAC
AT3G04060	3	NAC_tnt.ANAC046_col_v3a; NAC_tnt.ANAC046_col_v3b; NAC_tnt.ANAC046_colamp_a	NAC	ANAC046	col_v3a; col_v3b	colamp_a	NAC46	NAC046	I NAM	NAC
AT3G04070	3	NAC_tnt.ANAC047_col_v3a; NAC_tnt.ANAC047_col_v3b; NAC_tnt.ANAC047_colamp_a	NAC	ANAC047	col_v3a; col_v3b	colamp_a	NAC47	NAC047	I AtNAC3	NAC
AT1G02250	1	NAC_tnt.ANAC005_col_a	NAC	ANAC005	col_a		NAC5	NAC005	II ANAC001	NAC
AT3G10480	2	NAC_tnt.ANAC050_col_v3a; NAC_tnt.ANAC050_colamp_a	NAC	ANAC050	col_v3a	colamp_a	NAC50	NAC050	I NAC2	NAC
AT3G10500	3	NAC_tnt.ANAC053_col_v3a; NAC_tnt.ANAC053_col_v3b; NAC_tnt.ANAC053_colamp_a	NAC	ANAC053	col_v3a; col_v3b	colamp_a	NAC53	NAC053	I NAC2	NAC
AT3G17730	2	NAC_tnt.ANAC057_col_a; NAC_tnt.ANAC057_colamp_a	NAC	ANAC057	col_a	colamp_a	NAC57	NAC057	I ANAC011	NAC
AT3G18400	2	NAC_tnt.ANAC058_col_a; NAC_tnt.ANAC058_colamp_a	NAC	ANAC058	col_a	colamp_a	NAC58	NAC058	I NAM	NAC
AT3G49530	3	NAC_tnt.ANAC062_col_v3a; NAC_tnt.ANAC062_col_v3b; NAC_tnt.ANAC062_colamp_a	NAC	ANAC062	col_v3a; col_v3b	colamp_a	NAC62	NAC062	I TIP	NAC
AT4G10350	3	NAC_tnt.ANAC070_col_v3a; NAC_tnt.ANAC070_col_v3b; NAC_tnt.ANAC070_colamp_a	NAC	ANAC070	col_v3a; col_v3b	colamp_a	NAC70	NAC070	I OsNAC7	NAC
AT4G17980	2	NAC_tnt.ANAC071_col_a; NAC_tnt.ANAC071_colamp_a	NAC	ANAC071	col_a	colamp_a	NAC71	NAC071	I ANAC011	NAC
AT4G29230	1	NAC_tnt.ANAC075_col_a	NAC	ANAC075	col_a		NAC75	NAC075	II ONAC003	NAC
AT5G07680	3	NAC_tnt.ANAC079_col_v3a; NAC_tnt.ANAC079_col_v3b; NAC_tnt.ANAC079_colamp_a	NAC	ANAC079	col_v3a; col_v3b	colamp_a	NAC79	NAC079, NAC080, NAC4	I NAM	NAC
AT5G13180	2	NAC_tnt.ANAC083_col_v3a; NAC_tnt.ANAC083_colamp_a	NAC	ANAC083	col_v3a	colamp_a	NAC83	NAC083	I SENU5	NAC
AT5G18270	2	NAC_tnt.ANAC087_col_v3a; NAC_tnt.ANAC087_colamp_a	NAC	ANAC087	col_v3a	colamp_a	NAC87	NAC087	I NAM	NAC
AT5G39820	1	NAC_tnt.ANAC094_col_a	NAC	ANAC094	col_a		NAC94	NAC094	I ONAC022	NAC
AT5G46590	3	NAC_tnt.ANAC096_col_v3a; NAC_tnt.ANAC096_col_v3b; NAC_tnt.ANAC096_colamp_a	NAC	ANAC096	col_v3a; col_v3b	colamp_a	NAC96	NAC096	I ANAC011	NAC
AT1G52880	2	NAC_tnt.NAM_col_v3a; NAC_tnt.NAM_colamp_a	NAC	NAM	col_v3a	colamp_a	NAM	NARS2, NAC18	I NAP	NAC
AT1G69490	2	NAC_tnt.NAP_col_v3a; NAC_tnt.NAP_colamp_a	NAC	NAP	col_v3a	colamp_a	NAP	NAC29	I NAP	NAC
AT1G09030	1	CCAATHAP3_tnt.NFYB4_col_a	CCAATHAP3	NFYB4	col_a		NF-YB4		NF-Y	NF-Y
AT4G01500	1	ABI3VP1_tnt.NGA4_col_a	ABI3VP1	NGA4	col_a		NGA4		RAV	AP2/B3-like
AT1G13300	1	G2like_tnt.At1g13300_col_a	G2like	At1g13300	col_a		NIGT1	NIGT1.4 HRS1	G2like	GARP
AT1G20640	1	NLP_tnt.AtNLP4_col_b	NLP	AtNLP4	col_b		NLP4		ND	RWP-RK
AT4G24020	1	RWPRK_tnt.NLP7_col_a	RWPRK	NLP7	col_a		NLP7		NLP (nin-like, NODULE-INCEPTION-Like Protein)	RWP-RK
AT2G46770	2	NAC_tnt.NST1_col_v31; NAC_tnt.NST1_colamp_a	NAC	NST1	col_v31	colamp_a	NST1	NAC43	I OsNAC7	NAC
AT5G04410	2	NAC_tnt.NAC2_col_v3a; NAC_tnt.NAC2_colamp_a	NAC	NAC2	col_v3a	colamp_a	NTL11	NAC78, PPX1	I NAC2	NAC
AT4G01550	1	NAC_tnt.NTM2_col_b	NAC	NTM2	col_b		NTL13	NTM2, NAC69	II ANAC001	NAC
AT2G27300	2	NAC_tnt.NTL8_col_v3a; NAC_tnt.NTL8_col_v3b	NAC	NTL8	col; col_v3b		NTL8	NAC40	I OsNAC8	NAC
AT4G01540	2	NAC_tnt.NTM1_col_a; NAC_tnt.NTM1_colamp_a	NAC	NTM1	col_a	colamp_a	NTM1	NAC68	II ANAC001	NAC
AT3G50410	1	C2C2dof_tnt.OBP1_col_a	C2C2dof	OBP1	col_a		OBP1	Dof3.4, Dof18	Dof	C2C2(Zn)
AT3G55370	2	C2C2dof_tnt.OBP3_col_a; C2C2dof_tnt.OBP3_colamp_a	C2C2dof	OBP3	col_a	colamp_a	OBP3	Dof3.6, Dof20	Dof	C2C2(Zn)
AT5G60850	2	C2C2dof_tnt.OBP4_col_a; C2C2dof_tnt.OBP4_colamp_a	C2C2dof	OBP4	col_a	colamp_a	OBP4	Dof5.4, Dof32	Dof	C2C2(Zn)
AT5G39610	2	NAC_tnt.ANAC092_col_v3a; NAC_tnt.ANAC092_colamp_a	NAC	ANAC092	col_v3a	colamp_a	ORE1	NAC92, NAC092, NAC2, NAC6	I NAM	NAC
AT4G04890	2	Homeobox_tnt.PDF2_col_a; Homeobox_tnt.PDF2_col_b	Homeobox	PDF2	col; col_b		PDF2		HD-ZIP IV	HD-ZIP
AT2G37590	2	C2C2dof_tnt.dof24_col_a; C2C2dof_tnt.dof24_colamp_a	C2C2dof	dof24	col_a	colamp_a	PEAR1	DOF2.4, Dof13	Dof	C2C2(Zn)
AT5G02460	2	C2C2dof_tnt.AT5G02460_col_a; C2C2dof_tnt.AT5G02460_colamp_a	C2C2dof	AT5G02460	col_a	colamp_a	PEAR2	Dof5.1, Dof29	Dof	C2C2(Zn)
AT5G29000	1	G2like_tnt.At5g29000_col_a	G2like	At5g29000	col_a		PHL1		G2like	GARP
AT3G12730	2	G2like_tnt.At3g12730_col_a; G2like_tnt.At3g12730_colamp_a	G2like	At3g12730	col_a	colamp_a	PHL12		G2like	GARP
AT3G24120	2	G2like_tnt.At3g24120_col_a; G2like_tnt.At3g24120_colamp_a	G2like	At3g24120	col_a	colamp_a	PHL2		G2like	GARP
AT2G20400	2	G2like_tnt.AT2G20400_col_a; G2like_tnt.AT2G20400_colamp_a	G2like	AT2G20400	col_a	colamp_a	PHL4		G2like	GARP
AT1G30490	1	HB_tnt.PHV_col_a	HB	PHV	col_a		PHV	HB9	HD-ZIP III	HD-ZIP
AT5G61270	1	bHLH_tnt.PIF7_col_a	bHLH	PIF7	col_a		PIF7	bHLH72	group24	bHLH
AT2G01818	1	PLATZ_tnt.AT2G01818_col_a	PLATZ	AT2G01818	col_a		PLATZ6		ND	PLATZ
AT3G20840	2	AP2EREBP_tnt.PLT1_col_a; AP2EREBP_tnt.PLT1_colamp_a	AP2EREBP	PLT1	col_a	colamp_a	PLT1		AP2	AP2/ERF
AT5G10510	1	AP2EREBP_tnt.PLT3_col_a	AP2EREBP	PLT3	col_a		PLT3	AIL6	AP2	AP2/ERF
AT5G18560	2	AP2EREBP_tnt.PUCHI_col_a; AP2EREBP_tnt.PUCHI_colamp_a	AP2EREBP	PUCHI	col_a	colamp_a	PUCHI	ERF086	ERF	AP2/ERF
AT1G46768	2	AP2EREBP_tnt.RAP21_col_a; AP2EREBP_tnt.RAP21_colamp_a	AP2EREBP	RAP21	col_a	colamp_a	RAP2.1	ERF006	DREB	AP2/ERF
AT5G52020	2	AP2EREBP_tnt.Rap210_col_a; AP2EREBP_tnt.Rap210_colamp_a	AP2EREBP	Rap210	col_a	colamp_a	RAP2.10	ERF025	DREB	AP2/ERF
AT5G19790	2	AP2EREBP_tnt.RAP211_col_a; AP2EREBP_tnt.RAP211_colamp_a	AP2EREBP	RAP211	col_a	colamp_a	RAP2.11	ERF002	ERF	AP2/ERF
AT1G53910	1	AP2EREBP_tnt.RAP212_col_a	AP2EREBP	RAP212	col_a		RAP2.12	ERF74	ERF	AP2/ERF
AT1G43160	2	AP2EREBP_tnt.RAP26_col_a; AP2EREBP_tnt.RAP26_colamp_a	AP2EREBP	RAP26	col_a	colamp_a	RAP2.6	ERF108	ERF	AP2/ERF
AT1G13260	3	RAV_tnt.RAV1_col_b; RAV_tnt.RAV1_col100_a; RAV_tnt.RAV1_colamp_a	RAV	RAV1	col_b; col100_a	colamp_a	RAV1		RAV	AP2/B3-like
AT4G33280	1	ABI3VP1_tnt.REM16_col_a	ABI3VP1	REM16	col_a		REM16		REM	AP2/B3-like
AT1G49480	2	REM_tnt.REM19_col_a; REM_tnt.REM19_colamp_a	REM	REM19	col_a	colamp_a	REM19		REM	B3domain
AT1G74480	2	RWPRK_tnt.RKD2_col_a; RWPRK_tnt.RKD2_colamp_a	RWPRK	RKD2	col_a	colamp_a	RKD2		RKD	RWP-RK
AT4G34410	2	AP2EREBP_tnt.RRTF1_col_a; AP2EREBP_tnt.RRTF1_colamp_a	AP2EREBP	RRTF1	col_a	colamp_a	RRTF1	ERF109	ERF	AP2/ERF
AT3G09600	2	MYBrelated_tnt.At3g09600_col_a; MYBrelated_tnt.At3g09600_colamp_a	MYBrelated	At3g09600	col_a	colamp_a	RVE8	LCL5	MYB related	MYB
AT5G17300	2	MYBrelated_tnt.RVE1_col_a; MYBrelated_tnt.RVE1_colamp_a	MYBrelated	RVE1	col_a	colamp_a	RVE1		MYB related	MYB
AT4G01280	2	MYBrelated_tnt.At4g01280_col_a; MYBrelated_tnt.At4g01280_colamp_a	MYBrelated	At4g01280	col_a	colamp_a	RVE5		MYB related	MYB
AT5G52660	2	MYBrelated_tnt.At5g52660_col_a; MYBrelated_tnt.At5g52660_colamp_a	MYBrelated	At5g52660	col_a	colamp_a	RVE6		MYB related	MYB
AT2G41835	1	C2H2_tnt.At2g41835_col_b	C2H2	At2g41835	col_b		SAP11		AN1like	C2H2(Zn)
AT2G01940	2	C2H2_tnt.SGR5_col_a; C2H2_tnt.SGR5_colamp_a	C2H2	SGR5	col_a	colamp_a	SGR5	IDD15	A1a (IDD)	C2H2(Zn)
AT5G08750	1	C3H_tnt.At5g08750_col_a	C3H	At5g08750	col_a		SHA2		ND	C3H(Zn)
AT5G11190	1	AP2EREBP_tnt.SHN3_col_a	AP2EREBP	SHN3	col_a		SHN2	WIN1	ERF	AP2/ERF
AT3G58630	2	Trihelix_tnt.AT3G58630_col_a; Trihelix_tnt.AT3G58630_colamp_a	Trihelix	AT3G58630	col_a	colamp_a	SIP1-like		SIP1	Trihelix
AT1G79580	2	NAC_tnt.SMB_col_a; NAC_tnt.SMB_colamp_a	NAC	SMB	col_a	colamp_a	SMB	URP7, NAC33	I OsNAC7	NAC
AT4G28500	2	NAC_tnt.SND2_col_a; NAC_tnt.SND2_colamp_a	NAC	SND2	col_a	colamp_a	SND2	NAC73, NAC073	II ONAC003	NAC
AT1G28470	2	NAC_tnt.SND3_col_b; NAC_tnt.SND3_colamp_a	NAC	SND3	col_b	colamp_a	SND3	NAC10, NAC010	II ONAC003	NAC
AT3G22760	3	CPP_tnt.SOL1_col_a; CPP_tnt.SOL1_col_b; CPP_tnt.SOL1_colamp_a	CPP	SOL1	col_a; col_b	colamp_a	SOL1		group I	CPP
AT2G47070	2	SBP_tnt.SPL1_col_a; SBP_tnt.SPL1_colamp_a	SBP	SPL1	col_a	colamp_a	SPL1		clade II	SPL/SBP
AT1G27360	1	SBP_tnt.SPL11_col100_a	SBP	SPL11	col100_a		SPL11		clade V	SPL/SBP
AT5G50670	1	SBP_tnt.SPL13_col_a	SBP	SPL13	col_a		SPL13		clade VII	SPL/SBP
AT1G20980	1	SBP_tnt.SPL14_col_a	SBP	SPL14	col_a		SPL14		clade II	SPL/SBP
AT3G57920	2	SBP_tnt.SPL15_col_a; SBP_tnt.SPL15_colamp_a	SBP	SPL15	col_a	colamp_a	SPL15		clade VIII	SPL/SBP
AT2G33810	2	SBP_tnt.SPL3_col_a; SBP_tnt.SPL3_colamp_a	SBP	SPL3	col_a	colamp_a	SPL3		clade VI	SPL/SBP
AT3G15270	2	SBP_tnt.SPL5_col_a; SBP_tnt.SPL5_colamp_a	SBP	SPL5	col_a	colamp_a	SPL5		clade VI	SPL/SBP
AT2G42200	2	SBP_tnt.SPL9_col_a; SBP_tnt.SPL9_colamp_a	SBP	SPL9	col_a	colamp_a	SPL9		clade VIII	SPL/SBP
AT3G46070	1	C2H2_tnt.AT3G46070_col_a	C2H2	AT3G46070	col_a		SRG4	Zat7, Zat16	C1-2iB	C2H2(Zn)
AT1G19790	2	SRS_tnt.SRS7_col_a; SRS_tnt.SRS7_colamp_a	SRS	SRS7	col_a	colamp_a	SRS7	Shi related sequence	group G	SRS
AT4G31550	1	WRKY_tnt.WRKY11_col_a	WRKY	WRKY11	col_a		SSDB	SLK2INT1	ND	Trihelix
AT4G00250	1	GeBP_tnt.AT4G00250_col_a	GeBP	AT4G00250	col_a		STKL2		ND	GeBP
AT1G34370	2	C2H2_tnt.STOP1_col_a; C2H2_tnt.STOP1_colamp_a	C2H2	STOP1	col_a	colamp_a	STOP1		A1c	C2H2(Zn)
AT5G22890	1	C2H2_tnt.At5g22890_col_a	C2H2	At5g22890	col_a		STOP2		A1c	C2H2(Zn)
AT1G27730	3	C2H2_tnt.STZ_col_b; C2H2_tnt.STZ_col100_a; C2H2_tnt.STZ_colamp_a	C2H2	STZ	col_b; col100_a	colamp_a	STZ	ZAT10	c1-2iD	C2H2(Zn)
AT2G22540	2	MADS_tnt.SVP_col_v3b; MADS_tnt.SVP_colamp_v3b	MADS	SVP	col_v3b	colamp_v3b	SVP	AGL22, FAQ1	STMADS11	MADS
AT1G67260	1	TCP_tnt.TCP1_col_a	TCP	TCP1	col_a		TCP1		II-CYC/TB1	TCP
AT3G02150	2	TCP_tnt.PTF1_col_a; TCP_tnt.PTF1_colamp_a	TCP	PTF1	col_a	colamp_a	TCP13	PTF1, TFPD, bHLHb1	II-CIN	TCP
AT3G47620	1	TCP_tnt.TCP14_col_b	TCP	TCP14	col_b		TCP14		I-PCF	TCP
AT1G69690	2	TCP_tnt.At1g69690_col_a; TCP_tnt.At1g69690_colamp_a	TCP	At1g69690	col_a	colamp_a	TCP15		I-PCF	TCP
AT3G45150	2	TCP_tnt.TCP16_col_a; TCP_tnt.TCP16_colamp_a	TCP	TCP16	col_a	colamp_a	TCP16		I-PCF	TCP
AT5G08070	2	TCP_tnt.TCP17_col_a; TCP_tnt.TCP17_colamp_a	TCP	TCP17	col_a	colamp_a	TCP17		II-CIN	TCP
AT3G27010	2	TCP_tnt.TCP20_col_a; TCP_tnt.TCP20_colamp_a	TCP	TCP20	col_a	colamp_a	TCP20		I-PCF	TCP
AT5G08330	2	TCP_tnt.At5g08330_col_a; TCP_tnt.At5g08330_colamp_a	TCP	At5g08330	col_a	colamp_a	TCP21	CHE, TCP11	I-PCF	TCP
AT1G72010	3	TCP_tnt.At1g72010_col_b; TCP_tnt.At1g72010_col200_a; TCP_tnt.At1g72010_colamp_a	TCP	At1g72010	col_b; col200_a	colamp_a	TCP22		I-PCF	TCP
AT1G30210	3	TCP_tnt.TCP24_col_b; TCP_tnt.TCP24_col200_a; TCP_tnt.TCP24_colamp_a	TCP	TCP24	col_b; col200_a	colamp_a	TCP24		II-CIN	TCP
AT1G53230	3	TCP_tnt.TCP3_col_a; TCP_tnt.TCP3_col_b; TCP_tnt.TCP3_colamp_a	TCP	TCP3	col_a; col_b	colamp_a	TCP3		II-CIN	TCP
AT5G23280	1	TCP_tnt.TCP7_col_a	TCP	TCP7	col_a		TCP7		I-PCF	TCP
AT2G45680	2	TCP_tnt.At2g45680_col_b; TCP_tnt.At2g45680_colamp_a	TCP	At2g45680	col_b	colamp_a	TCP9		I-PCF	TCP
AT4G14770	2	CPP_tnt.TCX2_col_a; CPP_tnt.TCX2_colamp_a	CPP	TCX2	col_a	colamp_a	TCX2		group I	CPP
AT1G72050	1	C2H2_tnt.TF3A_col_a	C2H2	TF3A	col_a		TFIIIA		B1	C2H2(Zn)
AT5G65210	3	bZIP_tnt.TGA1_col_v3a; bZIP_tnt.TGA1_col_v3b; bZIP_tnt.TGA1_colamp_a	bZIP	TGA1	col_v3a; col_v3b	colamp_a	TGA1	bZIP47	group D	bZIP
AT5G06839	2	bZIP_tnt.TGA10_col_a; bZIP_tnt.TGA10_colamp_a	bZIP	TGA10	col_a	colamp_a	TGA10	bZIP65	group D	bZIP
AT5G06950	3	bZIP_tnt.TGA2_col_v3a; bZIP_tnt.TGA2_col_v3b; bZIP_tnt.TGA2_colamp_v31	bZIP	TGA2	col_v3a; col_v3b	colamp_v31	TGA2	bZIP20	group D	bZIP
AT1G22070	3	bZIP_tnt.TGA3_col_v3a; bZIP_tnt.TGA3_col_v3b; bZIP_tnt.TGA3_colamp_a	bZIP	TGA3	col_v3a; col_v3b	colamp_a	TGA3	bZIP22	group D	bZIP
AT5G10030	2	bZIP_tnt.TGA4_col_a; bZIP_tnt.TGA4_colamp_a	bZIP	TGA4	col_a	colamp_a	TGA4	bZIP57, OBF4	group D	bZIP
AT5G06960	1	bZIP_tnt.TGA5_col_v3a	bZIP	TGA5	col_v3a		TGA5	bZIP26, OBF5	group D	bZIP
AT3G12250	2	bZIP_tnt.TGA6_col_a; bZIP_tnt.TGA6_colamp_a	bZIP	TGA6	col_a	colamp_a	TGA6	bZIP45	group D	bZIP
AT1G08320	2	bZIP_tnt.TGA9_col_a; bZIP_tnt.TGA9_colamp_a	bZIP	TGA9	col_a	colamp_a	TGA9	bZIP21	group D	bZIP
AT5G25810	1	AP2EREBP_tnt.TINY_col_a	AP2EREBP	TINY	col_a		TINY	TNY, ERF040	DREB	AP2/ERF
AT5G67580	2	MYBrelated_tnt.TBP3_col_a; MYBrelated_tnt.TBP3_colamp_a	MYBrelated	TBP3	col_a	colamp_a	TRB2	TBP3	MYB related	MYB
AT5G59430	2	MYBrelated_tnt.TRP1_col_a; MYBrelated_tnt.TRP1_col_b	MYBrelated	TRP1	col; col_b		TRP1		MYB related	MYB
AT3G46590	2	MYBrelated_tnt.TRP2_col_a; MYBrelated_tnt.TRP2_colamp_a	MYBrelated	TRP2	col_a	colamp_a	TRP2	TRFL1	MYB related	MYB
AT3G22780	1	CPP_tnt.TSO1_col_a	CPP	TSO1	col_a		TSO1		ND	CPP
AT5G58620	1	C3H_tnt.TZF9_col_a	C3H	TZF9	col_a		TZF9	C3H66	group9	C3H(Zn)
AT5G42820	1	C3H_tnt.U2AF35B_col_a	C3H	U2AF35B	col_a		U2AF35B	C3H60	ND	C3H(Zn)
AT1G43700	2	bZIP_tnt.VIP1_col_v3a; bZIP_tnt.VIP1_colamp_a	bZIP	VIP1	col_v3a	colamp_a	VIP1	bZIP51	group I	bZIP
AT2G18060	1	NAC_tnt.VND1_col_a	NAC	VND1	col_a		VND1	NAC37	I OsNAC7	NAC
AT4G36160	2	NAC_tnt.VND2_col_a; NAC_tnt.VND2_colamp_a	NAC	VND2	col_a	colamp_a	VND2	NAC076, NAC76	I OsNAC7	NAC
AT5G66300	3	NAC_tnt.VND3_col_v3a; NAC_tnt.VND3_col_v3b; NAC_tnt.VND3_colamp_a	NAC	VND3	col_v3a; col_v3b	colamp_a	VND3	NAC105	I OsNAC7	NAC
AT1G12260	3	NAC_tnt.VND4_col_v3a; NAC_tnt.VND4_col_v3b; NAC_tnt.VND4_colamp_a	NAC	VND4	col_v3a; col_v3b	colamp_a	VND4	NAC007, NAC7	I OsNAC7	NAC
AT5G62380	2	NAC_tnt.VND6_col_v31; NAC_tnt.VND6_colamp_a	NAC	VND6	col_v31	colamp_a	VND6	NAC101	I OsNAC7	NAC
AT3G18990	2	ABI3VP1_tnt.VRN1_col_a; ABI3VP1_tnt.VRN1_colamp_a	ABI3VP1	VRN1	col_a	colamp_a	VRN1	REM39	REM	B3domain
AT1G36060	2	AP2EREBP_tnt.At1g36060_col_a; AP2EREBP_tnt.At1g36060_colamp_a	AP2EREBP	At1g36060	col_a	colamp_a	WIND3	TG, ERF055	DREB	AP2/ERF
AT5G65130	2	AP2EREBP_tnt.At5g65130_col_a; AP2EREBP_tnt.At5g65130_colamp_a	AP2EREBP	At5g65130	col_a	colamp_a	WIND4	ERF057	DREB	AP2/ERF
AT1G51220	2	C2H2_tnt.WIP5_col_a; C2H2_tnt.WIP5_colamp_a	C2H2	WIP5	col_a	colamp_a	WIP5		A1d	C2H2(Zn)
AT2G39900	1	LIM_tnt.WLIM2A_col_a	LIM	WLIM2A	col_a		WLIM2A		GATA	C2C2(Zn)
AT3G03660	1	HB_tnt.WOX11_col_a	HB	WOX11	col_a		WOX11		ND	WOX
AT1G30650	2	WRKY_tnt.WRKY14_col_a; WRKY_tnt.WRKY14_colamp_a	WRKY	WRKY14	col_a	colamp_a	WRKY14		WRKY-IIe	WRKY
AT2G23320	2	WRKY_tnt.WRKY15_col_b; WRKY_tnt.WRKY15_colamp_a	WRKY	WRKY15	col_b	colamp_a	WRKY15		WRKY-IId	WRKY
AT2G24570	2	WRKY_tnt.WRKY17_col_a; WRKY_tnt.WRKY17_colamp_a	WRKY	WRKY17	col_a	colamp_a	WRKY17		WRKY-Iid	WRKY
AT4G31800	2	WRKY_tnt.WRKY18_col_a; WRKY_tnt.WRKY18_colamp_a	WRKY	WRKY18	col_a	colamp_a	WRKY18		WRKY-IIa	WRKY
AT4G26640	1	WRKY_tnt.WRKY20_col_a	WRKY	WRKY20	col_a		WRKY20		WRKY-I	WRKY
AT2G30590	3	WRKY_tnt.WRKY21_col_a; WRKY_tnt.WRKY21_col_b; WRKY_tnt.WRKY21_colamp_a	WRKY	WRKY21	col_a; col_b	colamp_a	WRKY21		WRKY-IId	WRKY
AT4G01250	3	WRKY_tnt.WRKY22_col_b; WRKY_tnt.WRKY22_col100_a; WRKY_tnt.WRKY22_colamp_a	WRKY	WRKY22	col_b; col100_a	colamp_a	WRKY22		WRKY-IIe	WRKY
AT5G41570	2	WRKY_tnt.WRKY24_col_a; WRKY_tnt.WRKY24_colamp_a	WRKY	WRKY24	col_a	colamp_a	WRKY24		WRKY-IIc	WRKY
AT2G30250	2	WRKY_tnt.WRKY25_col_a; WRKY_tnt.WRKY25_colamp_a	WRKY	WRKY25	col_a	colamp_a	WRKY25		WRKY-I	WRKY
AT5G07100	2	WRKY_tnt.WRKY26_col_a; WRKY_tnt.WRKY26_colamp_a	WRKY	WRKY26	col_a	colamp_a	WRKY26		WRKY-I	WRKY
AT5G52830	2	WRKY_tnt.WRKY27_col_a; WRKY_tnt.WRKY27_colamp_a	WRKY	WRKY27	col_a	colamp_a	WRKY27		WRKY-IIe	WRKY
AT4G18170	2	WRKY_tnt.WRKY28_col_a; WRKY_tnt.WRKY28_colamp_a	WRKY	WRKY28	col_a	colamp_a	WRKY28		WRKY-IIc	WRKY
AT4G23550	2	WRKY_tnt.WRKY29_col_a; WRKY_tnt.WRKY29_colamp_a	WRKY	WRKY29	col_a	colamp_a	WRKY29		WRKY-IIe	WRKY
AT2G03340	1	WRKY_tnt.WRKY3_col_a	WRKY	WRKY3	col_a		WRKY3		WRKY-I	WRKY
AT5G24110	2	WRKY_tnt.WRKY30_col_a; WRKY_tnt.WRKY30_colamp_a	WRKY	WRKY30	col_a	colamp_a	WRKY30		WRKY-III	WRKY
AT4G22070	2	WRKY_tnt.WRKY31_col_a; WRKY_tnt.WRKY31_colamp_a	WRKY	WRKY31	col_a	colamp_a	WRKY31		WRKY-IIb	WRKY
AT2G38470	1	WRKY_tnt.WRKY33_col_a	WRKY	WRKY33	col_a		WRKY33		WRKY-I	WRKY
AT1G80840	3	WRKY_tnt.WRKY40_col_a; WRKY_tnt.WRKY40_col_v31; WRKY_tnt.WRKY40_colamp_a	WRKY	WRKY40	col_a; col_v31	colamp_a	WRKY40		WRKY-IIa	WRKY
AT4G04450	2	WRKY_tnt.WRKY42_col_a; WRKY_tnt.WRKY42_colamp_a	WRKY	WRKY42	col_a	colamp_a	WRKY42		WRKY-IIb	WRKY
AT2G46130	2	WRKY_tnt.WRKY43_col_a; WRKY_tnt.WRKY43_colamp_a	WRKY	WRKY43	col_a	colamp_a	WRKY43		WRKY-IIc	WRKY
AT3G01970	2	WRKY_tnt.WRKY45_col_a; WRKY_tnt.WRKY45_colamp_a	WRKY	WRKY45	col_a	colamp_a	WRKY45		WRKY-I	WRKY
AT2G46400	2	WRKY_tnt.WRKY46_col_a; WRKY_tnt.WRKY46_colamp_a	WRKY	WRKY46	col_a	colamp_a	WRKY46		WRKY-III	WRKY
AT4G01720	2	WRKY_tnt.WRKY47_col_a; WRKY_tnt.WRKY47_colamp_a	WRKY	WRKY47	col_a	colamp_a	WRKY47		WRKY-IIb	WRKY
AT5G26170	2	WRKY_tnt.WRKY50_col_a; WRKY_tnt.WRKY50_colamp_a	WRKY	WRKY50	col_a	colamp_a	WRKY50		WRKY-IIc	WRKY
AT2G40740	1	WRKY_tnt.WRKY55_col_a	WRKY	WRKY55	col_a		WRKY55		WRKY-III	WRKY
AT2G21900	1	WRKY_tnt.WRKY59_col_a	WRKY	WRKY59	col_a		WRKY59		WRKY-IIc	WRKY
AT1G62300	2	WRKY_tnt.WRKY6_col_a; WRKY_tnt.WRKY6_colamp_a	WRKY	WRKY6	col_a	colamp_a	WRKY6		WRKY-IIb	WRKY
AT1G29280	2	WRKY_tnt.WRKY65_col_a; WRKY_tnt.WRKY65_colamp_a	WRKY	WRKY65	col_a	colamp_a	WRKY65		WRKY-IIe	WRKY
AT4G24240	3	WRKY_tnt.WRKY7_col_b; WRKY_tnt.WRKY7_col100_a; WRKY_tnt.WRKY7_colamp_a	WRKY	WRKY7	col_b; col100_a	colamp_a	WRKY7		WRKY-IId	WRKY
AT3G56400	2	WRKY_tnt.WRKY70_col_b; WRKY_tnt.WRKY70_col200_a	WRKY	WRKY70	col; col200_a		WRKY70		WRKY-III	WRKY
AT1G29860	1	WRKY_tnt.WRKY71_col_a	WRKY	WRKY71	col_a		WRKY71		WRKY-IIc	WRKY
AT5G13080	2	WRKY_tnt.WRKY75_col_a; WRKY_tnt.WRKY75_colamp_a	WRKY	WRKY75	col_a	colamp_a	WRKY75		WRKY-IIc	WRKY
AT5G46350	3	WRKY_tnt.WRKY8_col_b; WRKY_tnt.WRKY8_col100_a; WRKY_tnt.WRKY8_colamp_a	WRKY	WRKY8	col_b; col100_a	colamp_a	WRKY8		WRKY-IIc	WRKY
AT2G17950	2	Homeobox_tnt.WUS1_col_a; Homeobox_tnt.WUS1_colamp_a	Homeobox	WUS1	col_a	colamp_a	WUS	PGA1	ND	WOX
AT3G49930	1	C2H2_tnt.AT3G49930_col_a	C2H2	AT3G49930	col_a		ZAT13		C1-2iD	C2H2(Zn)
AT5G04390	1	C2H2_tnt.At5g04390_col200_a	C2H2	At5g04390	col200_a		ZAT14L		c1-2iC	C2H2(Zn)
AT3G60580	1	C2H2_tnt.At3g60580_col_a	C2H2	At3g60580	col_a		ZAT9		c1-3iA	C2H2(Zn)
AT5G67450	1	C2H2_tnt.AZF1_colamp_a	C2H2	AZF1	col_a		ZF1		c1-2id	C2H2(Zn)
AT3G42860	1	zfGRF_tnt.AT3G42860_col_a	zfGRF	AT3G42860	col_a		zfGRF/AT3G42860		ND	CCHC(Zn)
AT1G18960	1	MYBrelated_tnt.AT1G18960_col_a	MYBrelated	AT1G18960	col_a		AT1G18960		MYB related	MYB
AT5G25475	1	ABI3VP1_tnt.AT5G25475_col_a	AP2_B3-like	AT5G25475	col_a		AT5G25475			AP2/B3-like

## Sheet: Supplementary Table S3_1
TF name	TAIR ID	family	Peaks count
			CisCross		Plant Cistrome
			MACS2	GEM	GEM
LHY1	AT1G01060	MYB	7970	16509	18206
LHY1_colamp	AT1G01060	MYB	23939	3528	15282
ERF23	AT1G01250	AP2/ERF	302	0	725
ATAF1	AT1G01720	NAC	984	3964	9197
NAC4	AT1G02230	NAC	7279	4206	6730
NAC4_colamp	AT1G02230	NAC	9666	7093	8165
NAC5	AT1G02250	NAC	5004	210	7671
ERF10	AT1G03800	AP2/ERF	0	478	4811
ERF10_colamp	AT1G03800	AP2/ERF	807	0	0
MGP_colamp	AT1G03840	C2H2(Zn)	3923	1783	3771
MGP	AT1G03840	C2H2(Zn)	0	306	0
HMGBD15_colamp	AT1G04880	ARID	1857	729	0
MYB13_colamp	AT1G06180	MYB	2264	657	0
MYB13	AT1G06180	MYB	2312	467	2733
LBD2_colamp	AT1G06280	LBD	11986	5328	8586
LBD2	AT1G06280	LBD	0	6803	15728
bZIP52	AT1G06850	bZIP	2238	2863	5443
bZIP52_colamp	AT1G06850	bZIP	11823	7051	11094
GATA11	AT1G08010	C2C2(Zn)	0	917	3149
TGA9	AT1G08320	bZIP	3917	4233	4355
TGA9_colamp	AT1G08320	bZIP	25696	5199	14322
MYB61_colamp	AT1G09540	MYB	23499	5671	14601
MYB61	AT1G09540	MYB	576	1412	3155
VND4	AT1G12260	NAC	5058	5248	10458
VND4_colamp	AT1G12260	NAC	8792	6672	7726
DDF1	AT1G12610	AP2/ERF	6817	832	2395
ERF27_colamp	AT1G12630	AP2/ERF	14001	9736	10504
ERF27	AT1G12630	AP2/ERF	6624	4633	7707
RAV1	AT1G13260	AP2/B3-like	4941	5336	11829
RAV1_colamp	AT1G13260	AP2/B3-like	3390	1714	2911
NIGT1/HRS1	AT1G13300	GARP	0	387	0
GT-1	AT1G13450	Trihelix	0	358	521
BLJ_colamp	AT1G14580	C2H2(Zn)	3152	559	0
HB32	AT1G14687	ZF-HD	3523	0	21104
NIGT1	AT1G14687	GARP	0	8559	0
MYB58_colamp	AT1G16490	MYB	21147	11303	17126
MYB58	AT1G16490	MYB	5792	777	4576
EPR1_colamp	AT1G18330	MYB	32602	16560	23887
EPR1	AT1G18330	MYB	11041	5312	29110
AT1G19000_colamp	AT1G19000	MYB	25699	10416	17131
AT1G19000	AT1G19000	MYB	6613	5348	12801
NAC200	AT1G19040	NAC	407	456	994
ERF17_colamp	AT1G19210	AP2/ERF	26344	1306	14543
ERF17	AT1G19210	AP2/ERF	6975	5998	7908
SRS7_colamp	AT1G19790	SRS	20356	6964	11334
ARF5/MP	AT1G19850	B3-domain	1042	7909	26659
ARID3	AT1G20910	ARID	7305	8384	10683
SPL14	AT1G20980	SPL/SBP	2622	455	2529
DREB26	AT1G21910	AP2/ERF	459	0	0
TGA3	AT1G22070	bZIP	861	1528	3451
ERF19_colamp	AT1G22810	AP2/ERF	4573	2525	4672
ERF19	AT1G22810	AP2/ERF	4386	2541	3765
AT1G24250	AT1G24250	PAH2	978	341	2233
MYB116_colamp	AT1G25340	MYB	12427	2584	8961
HHO3_colamp	AT1G25550	GARP	3212	2164	3579
HHO3	AT1G25550	GARP	7689	2531	11470
STZ	AT1G27730	C2H2(Zn)	5586	2511	20543
STZ_colamp	AT1G27730	C2H2(Zn)	15262	7030	15805
ESL2	AT1G28160	AP2/ERF	668	301	1110
ESL2_colamp	AT1G28160	AP2/ERF	8439	6008	9190
ERF11_colamp	AT1G28370	AP2/ERF	3587	0	0
ERF11	AT1G28370	AP2/ERF	2479	5860	7672
SND3_colamp	AT1G28470	NAC	41723	18786	24361
SND3	AT1G28470	NAC	13592	23650	21330
COG1_colamp	AT1G29160	C2C2(Zn)	1228	0	0
COG1	AT1G29160	C2C2(Zn)	0	1900	11354
WRKY65_colamp	AT1G29280	WRKY	13347	6598	11641
WRKY65	AT1G29280	WRKY	1523	2939	8935
WRKY71	AT1G29860	WRKY	5494	7597	9533
TCP24	AT1G30210	TCP	929	1789	3352
PHV	AT1G30490	HD-ZIP	4212	5199	10285
WRKY14_colamp	AT1G30650	WRKY	8597	5792	8726
WRKY14	AT1G30650	WRKY	1280	2711	4679
GOA	AT1G31140	MADS	2029	10522	15745
bZIP68	AT1G32150	bZIP	6812	9761	9044
NAC13	AT1G32870	NAC	4696	4035	5744
GTL1	AT1G33240	Trihelix	5582	6255	12164
GTL1_colamp	AT1G33240	Trihelix	29907	9301	19310
NAC16	AT1G34180	NAC	11481	16979	15693
NAC16_colamp	AT1G34180	NAC	1318	1072	0
NAC17_colamp	AT1G34190	NAC	13754	6075	11941
NAC17	AT1G34190	NAC	1634	2762	3861
STOP1_colamp	AT1G34370	C2H2(Zn)	969	802	1356
MYB93_colamp	AT1G34670	MYB	4726	1641	4218
MYB93	AT1G34670	MYB	2464	1027	3595
FBH1	AT1G35460	bHLH	313	0	5667
WIND3	AT1G36060	AP2/ERF	732	0	673
WIND3_colamp	AT1G36060	AP2/ERF	3494	736	3362
RAP2.6_colamp	AT1G43160	AP2/ERF	6160	0	5914
RAP2.6	AT1G43160	AP2/ERF	1433	874	2658
VIP1	AT1G43700	bZIP	265	703	1523
ERF14	AT1G44830	AP2/ERF	588	564	1635
ABF2	AT1G45249	bZIP	853	1053	2299
RAP2.1_colamp	AT1G46768	AP2/ERF	977	0	0
RAP2.1	AT1G46768	AP2/ERF	1881	246	2103
DOF1.6	AT1G47655	C2C2(Zn)	5458	0	976
DOF1.6_colamp	AT1G47655	C2C2(Zn)	37304	0	6964
MYBS1	AT1G49010	MYB	4122	16381	20527
MYBS1_colamp	AT1G49010	MYB	12064	1920	8025
REM19_colamp	AT1G49480	B3-domain	42282	5641	22791
REM19	AT1G49480	B3-domain	0	3490	17545
HHO6	AT1G49560	GARP	3234	6852	9128
HHO6_colamp	AT1G49560	GARP	17818	11777	11848
ERF3	AT1G50640	AP2/ERF	2449	1185	3321
ERF3_colamp	AT1G50640	AP2/ERF	2459	0	0
FBH3	AT1G51140	bHLH	2869	2300	10050
WIP5_colamp	AT1G51220	C2H2(Zn)	5699	2441	4920
WIP5	AT1G51220	C2H2(Zn)	890	1871	3476
DOF1	AT1G51700	C2C2(Zn)	0	2939	11744
HB15	AT1G52150	HD-ZIP	1420	1894	6538
NAM_colamp	AT1G52880	NAC	3146	1297	2777
NAM	AT1G52880	NAC	1237	2437	4929
ERF8	AT1G53170	AP2/ERF	2097	1686	6541
ERF8_colamp	AT1G53170	AP2/ERF	8293	0	6288
TCP3_colamp	AT1G53230	TCP	958	798	0
TCP3	AT1G53230	TCP	303	477	1416
RAP2.12	AT1G53910	AP2/ERF	1652	2876	6571
NAC20	AT1G54330	NAC	5649	8174	7906
IDD7	AT1G55110	C2H2(Zn)	0	1113	4720
BPEub	AT1G59640	bHLH	323	500	1829
WRKY6_colamp	AT1G62300	WRKY	5351	3006	5323
WRKY6	AT1G62300	WRKY	348	0	0
DDF2	AT1G63030	AP2/ERF	686	0	326
DOF1.8_colamp	AT1G64620	C2C2(Zn)	32612	6886	21214
DOF1.8	AT1G64620	C2C2(Zn)	631	3689	12787
NAC28	AT1G65910	NAC	7319	5132	8161
MYB113	AT1G66370	MYB	0	320	0
AT1G66420	AT1G66420	GeBP	325	0	0
CDM1_colamp	AT1G68200	C3H(Zn)	8450	3704	4777
MYB62_colamp	AT1G68320	MYB	18772	6924	12954
CRF10	AT1G68550	AP2/ERF	4934	3300	6410
HHO2_colamp	AT1G68670	GARP	1530	1016	2114
HHO2	AT1G68670	GARP	5237	6821	9562
BIM2	AT1G69010	bHLH	7601	13744	14595
BIM2_colamp	AT1G69010	bHLH	2965	8830	26241
CRC	AT1G69180	C2H2(Zn)	0	1308	9178
NAP	AT1G69490	NAC	1885	2904	4596
NAP_colamp	AT1G69490	NAC	1294	944	1703
MYB105_colamp	AT1G69560	MYB	849	470	0
CDF5	AT1G69570	C2C2(Zn)	7692	7455	8594
CDF5_colamp	AT1G69570	C2C2(Zn)	5054	1423	5168
TCP15	AT1G69690	TCP	638	746	995
TCP15_colamp	AT1G69690	TCP	713	631	0
ATHB13	AT1G69780	HD-ZIP	2173	8788	23232
HB18	AT1G70920	HD-ZIP	1144	0	1498
HB18_colamp	AT1G70920	HD-ZIP	4144	1243	3868
FUF1	AT1G71450	AP2/ERF	9268	13855	14277
TCP22	AT1G72010	TCP	2811	1497	2290
TCP22_colamp	AT1G72010	TCP	2319	1680	2336
AT1G72740_colamp	AT1G72740	MYB	26698	11970	17802
AT1G72740	AT1G72740	MYB	1502	2623	3691
RKD2	AT1G74480	RWP-RK	845	308	1002
RKD2_colamp	AT1G74480	RWP-RK	12659	5579	9282
MYB31	AT1G74650	MYB	0	9872	19568
MYB31_colamp	AT1G74650	MYB	4707	0	0
AT1G74840	AT1G74840	MYB	5958	6367	10169
AT1G74840_colamp	AT1G74840	MYB	318	0	0
BZR1	AT1G75080	BZR1/BES1	352	356	1018
HB33	AT1G75240	ZF-HD	8094	19478	20104
HB33_colamp	AT1G75240	ZF-HD	25968	4814	14246
bZIP44	AT1G75390	bZIP	0	511	2679
DREB2D	AT1G75490	AP2/ERF	421	0	0
AT1G76110_colamp	AT1G76110	ARID	736	0	0
CUC3_colamp	AT1G76420	NAC	928	830	0
CUC3	AT1G76420	NAC	2851	4772	6336
DF1	AT1G76880	Trihelix	737	0	491
GT2_colamp	AT1G76890	Trihelix	8121	4155	7665
GT2	AT1G76890	Trihelix	5907	2857	9430
ERF37_colamp	AT1G77200	AP2/ERF	31140	20418	21450
ERF37	AT1G77200	AP2/ERF	4115	2884	5667
bZIP50	AT1G77920	bZIP	1621	2357	3729
bZIP50_colamp	AT1G77920	bZIP	17984	6918	18402
BEH4	AT1G78700	BZR1/BES1	2596	2857	5147
MYB63	AT1G79180	MYB	392	1067	2666
SMB	AT1G79580	NAC	11884	17619	16141
SMB_colamp	AT1G79580	NAC	35432	22454	23913
WRKY40	AT1G80840	WRKY	3702	4568	7114
GCC7	AT2G01060	GARP	5632	4590	10706
GCC7_colamp	AT2G01060	GARP	33548	447	10723
AT2G01818	AT2G01818	PLATZ	0	627	0
BPC1	AT2G01930	BBR/BPC	513	626	1482
BPC1_colamp	AT2G01930	BBR/BPC	23474	9126	16217
SGR5_colamp	AT2G01940	C2H2(Zn)	24389	10256	16729
SGR5	AT2G01940	C2H2(Zn)	905	802	2240
IDD5_colamp	AT2G02070	C2H2(Zn)	16145	2364	9121
IDD4	AT2G02080	C2H2(Zn)	2787	5373	12546
LOV1	AT2G02450	NAC	3977	2106	6013
MYB88_colamp	AT2G02820	MYB	6883	0	6590
MYB88	AT2G02820	MYB	1372	4431	8528
WRKY3	AT2G03340	WRKY	1274	206	1287
HHO4	AT2G03500	GARP	9617	5211	12731
bZIP48	AT2G04038	bZIP	281	497	876
bZIP48_colamp	AT2G04038	bZIP	4842	2977	4229
GRF6	AT2G06200	GRF	3620	1276	6529
AGL95	AT2G15660	MADS	471	0	0
GAL1	AT2G15740	C2H2(Zn)	783	1230	3257
ARID2	AT2G17410	ARID	389	0	0
WUS_colamp	AT2G17950	WOX	2443	0	0
VND1	AT2G18060	NAC	5737	7130	7156
GBF5	AT2G18160	bZIP	637	1113	2445
GBF5_colamp	AT2G18160	bZIP	4283	2372	4130
HB24_colamp	AT2G18350	ZF-HD	21434	10236	16560
HB24	AT2G18350	ZF-HD	979	2153	4870
GATA20_colamp	AT2G18380	C2C2(Zn)	35028	15440	17519
HB21_colamp	AT2G18550	HD-ZIP	21090	7070	14579
HB21	AT2G18550	HD-ZIP	2032	2330	7560
CPP1_colamp	AT2G20110	CPP	32197	19087	23996
CPP1	AT2G20110	CPP	8721	2239	6400
PHL4	AT2G20400	GARP	353	0	0
PHL4_colamp	AT2G20400	GARP	7846	4758	6113
HB6	AT2G22430	HD-ZIP	0	0	9807
SVP_colamp	AT2G22540	MADS	333	3612	10822
SVP	AT2G22540	MADS	1369	5175	9865
MYB70	AT2G23290	MYB	6839	9355	11564
WRKY15	AT2G23320	WRKY	4781	15217	22672
WRKY15_colamp	AT2G23320	WRKY	6278	3132	6722
DEAR3	AT2G23340	AP2/ERF	2076	876	3110
DEAR3_colamp	AT2G23340	AP2/ERF	10609	5231	9610
NAC38	AT2G24430	NAC	1752	2146	6176
MYB81_colamp	AT2G26960	MYB	329	0	0
MYB81	AT2G26960	MYB	1419	756	3231
NTL8	AT2G27300	NAC	3405	3578	5913
DOF2.2_colamp	AT2G28810	C2C2(Zn)	50156	14423	25591
DOF2.2	AT2G28810	C2C2(Zn)	4201	18652	24032
WRKY25_colamp	AT2G30250	WRKY	20571	11412	15153
WRKY25	AT2G30250	WRKY	2665	2659	5826
LBD13_colamp	AT2G30340	LBD	4437	2734	3715
LBD13	AT2G30340	LBD	0	279	0
WRKY21	AT2G30590	WRKY	313	677	1537
bHLH10_colamp	AT2G31220	bHLH	9961	3931	8168
bHLH10	AT2G31220	bHLH	935	0	976
ERF15_colamp	AT2G31230	AP2/ERF	17879	9791	15994
ERF15	AT2G31230	AP2/ERF	4651	6541	9908
ABS7_colamp	AT2G32460	MYB	15012	3349	10146
ABS7	AT2G32460	MYB	565	0	741
ASR3_colamp	AT2G33550	Trihelix	13644	3697	8651
ERF112_colamp	AT2G33710	AP2/ERF	18007	4067	13110
ERF112	AT2G33710	AP2/ERF	3019	3841	5544
SPL3_colamp	AT2G33810	SPL/SBP	794	623	0
bZIP16_colamp	AT2G35530	bZIP	7173	4168	6664
bZIP16	AT2G35530	bZIP	318	714	1740
ERF38	AT2G35700	AP2/ERF	3195	3603	5518
E2F3	AT2G36010	E2F-DP	873	560	1371
E2F3_colamp	AT2G36010	E2F-DP	5302	4144	5764
ABI5_colamp	AT2G36270	bZIP	4156	3554	4378
ABI5	AT2G36270	bZIP	1377	3214	4855
PEAR1	AT2G37590	C2C2(Zn)	3394	10484	19291
PEAR1_colamp	AT2G37590	C2C2(Zn)	18194	1057	7767
AT2G38090	AT2G38090	MYB	274	0	0
AT2G38300	AT2G38300	GARP	260	292	0
DREB19	AT2G38340	AP2/ERF	972	1229	3919
DREB19_colamp	AT2G38340	AP2/ERF	12679	6231	11171
WRKY33	AT2G38470	WRKY	2715	3839	5593
AT2G40260_colamp	AT2G40260	GARP	29776	12463	16482
AT2G40260	AT2G40260	GARP	1832	3132	5434
bZIP18	AT2G40620	bZIP	1104	1919	4101
bZIP18_colamp	AT2G40620	bZIP	12678	4676	10090
WRKY55	AT2G40740	WRKY	6419	4730	9034
HSFB3_colamp	AT2G41690	HSF	718	388	1171
SPL9	AT2G42200	SPL/SBP	12504	10793	20844
SPL9_colamp	AT2G42200	SPL/SBP	30152	17204	20802
FBH4	AT2G42280	bHLH	208	0	0
LBD16_colamp	AT2G42430	LBD	7920	3587	5704
LBD16	AT2G42430	LBD	0	291	624
NAC42	AT2G43000	NAC	3258	3894	6110
ERF13	AT2G44840	AP2/ERF	0	524	0
ERF13_colamp	AT2G44840	AP2/ERF	13264	3066	9556
ERF34_colamp	AT2G44940	AP2/ERF	5417	2374	5163
LBD19	AT2G45410	LBD	3802	6457	8629
LBD19_colamp	AT2G45410	LBD	22918	11934	15348
LBD18	AT2G45420	LBD	2752	4474	5578
LBD18_colamp	AT2G45420	LBD	24375	13761	14686
GRF9_colamp	AT2G45480	GRF	1017	741	2374
AGL6	AT2G45650	MADS	0	238	0
TCP9	AT2G45680	TCP	229	449	450
TCP9_colamp	AT2G45680	TCP	472	389	0
WRKY43_colamp	AT2G46130	WRKY	634	606	0
GBF3_colamp	AT2G46270	bZIP	1507	4036	9767
GBF3	AT2G46270	bZIP	2329	2225	6267
DAG2_colamp	AT2G46590	C2C2(Zn)	17182	1717	9982
DAG2	AT2G46590	C2C2(Zn)	0	1576	14356
HB-7	AT2G46680	HD-ZIP	0	1024	10616
NST1	AT2G46770	NAC	5940	10382	11344
NST1_colamp	AT2G46770	NAC	15945	11663	13426
SPL1_colamp	AT2G47070	SPL/SBP	9385	6807	8370
SPL1	AT2G47070	SPL/SBP	4444	4300	4570
HB20_colamp	AT3G01220	HD-ZIP	7166	881	5911
HAT5	AT3G01470	HD-ZIP	253	0	0
MYB57_colamp	AT3G01530	MYB	1808	0	0
MYB57	AT3G01530	MYB	2011	3776	12403
WRKY45	AT3G01970	WRKY	4248	7854	10276
WRKY45_colamp	AT3G01970	WRKY	3159	802	3053
TCP13/PTF1_colamp	AT3G02150	TCP	433	262	0
MYB107	AT3G02940	MYB	3432	5296	8199
MYB107_colamp	AT3G02940	MYB	8502	1744	5263
HSFA1E	AT3G02990	HSF	0	253	0
NAC45	AT3G03200	NAC	6320	10974	11803
NAC45_colamp	AT3G03200	NAC	7814	3926	6118
MYR2_colamp	AT3G04030	GARP	5011	2751	5833
MYR2	AT3G04030	GARP	5848	9829	17043
NAC46_colamp	AT3G04060	NAC	19472	7723	13094
NAC46	AT3G04060	NAC	1230	2188	5139
NAC47	AT3G04070	NAC	3219	1882	7691
NAC47_colamp	AT3G04070	NAC	647	459	0
MYB108	AT3G06490	MYB	387	947	2175
GATA15	AT3G06740	C2C2(Zn)	0	641	0
MYB83	AT3G08500	MYB	272	0	0
MYB83_colamp	AT3G08500	MYB	22653	5052	14502
RVE8_colamp	AT3G09600	MYB	31367	7775	18853
RVE8	AT3G09600	MYB	0	3218	10676
AT3G09735	AT3G09735	S1Fa-like	4166	7661	7818
AT3G10030_colamp	AT3G10030	Trihelix	2339	1457	2680
AT3G10030	AT3G10030	Trihelix	647	581	968
AT3G10113	AT3G10113	MYB	8286	23147	27249
NAC50_colamp	AT3G10480	NAC	12113	10357	11167
NAC50	AT3G10480	NAC	8385	11460	10034
NAC53_colamp	AT3G10500	NAC	8037	6091	7503
NAC53	AT3G10500	NAC	3701	4224	5593
AT3G10580_colamp	AT3G10580	MYB	6856	1986	5180
bZIP28	AT3G10800	bZIP	1440	553	1726
GGS1	AT3G11280	MYB	1739	444	2031
MYB65_colamp	AT3G11440	MYB	9975	4559	9977
MYB65	AT3G11440	MYB	242	706	2899
KHZ1_colamp	AT3G12130	C3H(Zn)	38600	2681	12290
TGA6	AT3G12250	bZIP	6015	13979	13532
TGA6_colamp	AT3G12250	bZIP	22436	12705	14722
MYB67	AT3G12720	MYB	998	8382	19668
PHL12_colamp	AT3G12730	GARP	11902	5288	10750
IDD11_colamp	AT3G13810	C2H2(Zn)	3678	1124	3281
ASIL2	AT3G14180	Trihelix	3166	3838	6618
CUC1	AT3G15170	NAC	968	1737	3109
ERF4	AT3G15210	AP2/ERF	2392	2984	5845
ERF4_colamp	AT3G15210	AP2/ERF	9925	2001	9348
SPL5	AT3G15270	SPL/SBP	2961	2642	4992
SPL5_colamp	AT3G15270	SPL/SBP	33328	20698	22225
NAC3	AT3G15500	NAC	0	1419	7513
ERF36_colamp	AT3G16280	AP2/ERF	17041	13081	13312
NAC57	AT3G17730	NAC	3473	5011	4749
NAC57_colamp	AT3G17730	NAC	7306	5727	5463
NAC58	AT3G18400	NAC	4671	10230	13243
NAC58_colamp	AT3G18400	NAC	8529	1110	6607
VRN1	AT3G18990	B3-domain	8365	4202	7028
ERF7_colamp	AT3G20310	AP2/ERF	2982	0	3681
ERF7	AT3G20310	AP2/ERF	1399	4540	14013
EIN3_colamp	AT3G20770	EIL	774	670	0
EIN3	AT3G20770	EIL	1310	292	1209
ZML1	AT3G21175	C2H2(Zn)	0	274	0
ZML1_colamp	AT3G21175	C2C2(Zn)	421	0	0
BBX31	AT3G21890	C2C2(Zn)	1654	6500	16775
SOL1_colamp	AT3G22760	CPP	22850	6833	13916
SOL1	AT3G22760	CPP	1923	2142	7920
HSFA6B_colamp	AT3G22830	HSF	11745	5577	8977
HSFA6B	AT3G22830	HSF	9202	4936	25949
bHLH34	AT3G23210	bHLH	0	233	0
ESE1	AT3G23220	AP2/ERF	259	546	1512
ERF1_colamp	AT3G23240	AP2/ERF	606	0	0
GATA1	AT3G24050	C2C2(Zn)	0	0	970
GATA1_colamp	AT3G24050	C2C2(Zn)	1926	0	0
PHL2	AT3G24120	GARP	1928	21468	33768
PHL2_colamp	AT3G24120	GARP	27500	12187	18270
HSFC1_colamp	AT3G24520	HSF	3606	1800	3733
HSFC1	AT3G24520	HSF	2812	3206	4621
GT-4_colamp	AT3G25990	Trihelix	2265	1698	2685
LBD23_colamp	AT3G26620	LBD	1442	0	0
LBD23	AT3G26620	LBD	383	0	1451
FUS3	AT3G26790	B3-domain	2055	2351	3266
TCP20_colamp	AT3G27010	TCP	460	403	0
TCP20	AT3G27010	TCP	1363	846	1167
MYB118_colamp	AT3G27785	MYB	4608	2570	4304
MYB30_colamp	AT3G28910	MYB	4279	0	0
HB34	AT3G28920	ZF-HD	1498	3530	7200
HB34_colamp	AT3G28920	ZF-HD	38974	12136	23553
MYB121	AT3G30210	MYB	0	808	2067
zfGRF/AT3G42860	AT3G42860	CCHC(Zn)	1152	1364	2415
TCP16_colamp	AT3G45150	TCP	482	0	0
DOF3.2_colamp	AT3G45610	C2C2(Zn)	31189	5169	17475
DOF3.2	AT3G45610	C2C2(Zn)	0	5467	17122
TRP2	AT3G46590	MYB	204	382	585
TRP2_colamp	AT3G46590	MYB	2044	1952	2462
CDF3_colamp	AT3G47500	C2C2(Zn)	23813	6503	14724
CDF3	AT3G47500	C2C2(Zn)	3229	5192	8096
DEL1	AT3G48160	E2F-DP	382	0	0
DEL1_colamp	AT3G48160	E2F-DP	594	895	0
NAC62	AT3G49530	NAC	2097	3031	4398
NAC62_colamp	AT3G49530	NAC	5990	4591	5883
MYB77	AT3G50060	MYB	6697	21320	27263
CEJ1_colamp	AT3G50260	AP2/ERF	12149	4953	10775
CEJ1	AT3G50260	AP2/ERF	10640	13682	19546
OBP1	AT3G50410	C2C2(Zn)	2344	13451	23458
IDD2_colamp	AT3G50700	C2H2(Zn)	3640	0	0
DOF3.5_colamp	AT3G52440	C2C2(Zn)	32529	19251	24177
DOF3.5	AT3G52440	C2C2(Zn)	1492	1059	6256
MYB27	AT3G53200	MYB	663	1090	3215
MYB27_colamp	AT3G53200	MYB	4489	2322	5149
OBP3_colamp	AT3G55370	C2C2(Zn)	20300	0	5038
OBP3	AT3G55370	C2C2(Zn)	3516	9577	16626
WRKY70	AT3G56400	WRKY	5066	5897	8244
AREB3	AT3G56850	bZIP	4259	2235	4617
AREB3_colamp	AT3G56850	bZIP	1386	795	0
SPL15_colamp	AT3G57920	SPL/SBP	27494	18037	19981
ERF35_colamp	AT3G60490	AP2/ERF	10110	7149	9000
ERF35	AT3G60490	AP2/ERF	0	276	0
GATA4	AT3G60530	C2C2(Zn)	1279	453	1611
ZAT9	AT3G60580	C2H2(Zn)	0	2292	11065
HDG1	AT3G61150	HD-ZIP	2750	3684	11647
bZIP53_colamp	AT3G62420	bZIP	12163	6730	10343
bZIP53	AT3G62420	bZIP	2719	3092	7103
STKL2	AT4G00250	GeBP	2235	5756	11654
ANL2	AT4G00730	HD-ZIP	3130	2469	8312
WRKY22_colamp	AT4G01250	WRKY	18680	10055	14794
WRKY22	AT4G01250	WRKY	7544	16918	22769
RVE5	AT4G01280	MYB	8793	8261	9550
RVE5_colamp	AT4G01280	MYB	33791	4025	14953
NGA4	AT4G01500	AP2/B3-like	1146	316	2235
NTM1_colamp	AT4G01540	NAC	4886	1018	4783
NTM1	AT4G01540	NAC	8407	11058	10832
NTL13	AT4G01550	NAC	2771	3677	5202
MYB55_colamp	AT4G01680	MYB	19924	2577	10051
WRKY47_colamp	AT4G01720	WRKY	269	0	0
PDF2	AT4G04890	HD-ZIP	409	658	2160
MYB74_colamp	AT4G05100	MYB	3838	857	3061
DEAR5	AT4G06746	AP2/ERF	913	580	2274
NAC70	AT4G10350	NAC	3959	3790	10605
NAC70_colamp	AT4G10350	NAC	17558	12363	14079
HSFB2B	AT4G11660	HSF	411	475	963
HSFB2B_colamp	AT4G11660	HSF	3169	2269	3511
AT4G12670	AT4G12670	MYB	0	245	0
TCX2	AT4G14770	CPP	3654	3908	6716
TCX2_colamp	AT4G14770	CPP	21636	15068	17727
FAR1	AT4G15090	FRS-FRF	878	527	957
CAMTA5	AT4G16150	CAMTA	728	275	773
ERF39	AT4G16750	AP2/ERF	5909	9557	15677
NAC71_colamp	AT4G17980	NAC	11654	4696	8531
NAC71	AT4G17980	NAC	1145	8036	15113
WRKY28	AT4G18170	WRKY	4991	9576	13501
ERF91	AT4G18450	AP2/ERF	589	0	561
MYB98	AT4G18770	MYB	2267	2469	5558
HSFA4A	AT4G18880	HSF	311	331	756
BEH3	AT4G18890	BZR1/BES1	814	217	865
BEH3_colamp	AT4G18890	BZR1/BES1	206	0	0
DOF4.2	AT4G21030	C2C2(Zn)	836	0	801
DOF4.3	AT4G21040	C2C2(Zn)	1840	0	0
DOF4.3_colamp	AT4G21040	C2C2(Zn)	40704	15835	19070
DOF4.5	AT4G21080	C2C2(Zn)	8928	19893	24304
WRKY31_colamp	AT4G22070	WRKY	2792	2018	3489
WRKY29	AT4G23550	WRKY	1029	890	2794
WRKY29_colamp	AT4G23550	WRKY	39495	5197	16024
NLP7	AT4G24020	RWP-RK	898	0	867
WRKY7	AT4G24240	WRKY	512	537	1926
ZIM	AT4G24470	C2H2(Zn)	0	442	0
CBF2	AT4G25470	AP2/ERF	3875	927	3345
CBF2_colamp	AT4G25470	AP2/ERF	16385	12017	10689
CBF3	AT4G25480	AP2/ERF	5728	1814	4987
CBF3_colamp	AT4G25480	AP2/ERF	9687	3790	7176
CBF1	AT4G25490	AP2/ERF	5638	5818	6942
CBF1_colamp	AT4G25490	AP2/ERF	14876	8328	11600
AT4G26030	AT4G26030	C2H2(Zn)	4721	6342	11315
WRKY20	AT4G26640	WRKY	825	1012	2213
CRF4_colamp	AT4G27950	AP2/ERF	1873	1341	2482
SND2_colamp	AT4G28500	NAC	36606	21302	23342
SND2	AT4G28500	NAC	3695	0	636
NAC75	AT4G29230	NAC	3449	3385	4382
ARF16	AT4G30080	B3-domain	543	343	0
AT4G31060_colamp	AT4G31060	AP2/ERF	5812	0	4267
AT4G31060	AT4G31060	AP2/ERF	2118	1060	3247
WRKY11	AT4G31550	Trihelix	238	314	0
WRKY18	AT4G31800	WRKY	7528	8490	18456
WRKY18_colamp	AT4G31800	WRKY	21559	2836	11845
MYB3R1_colamp	AT4G32730	MYB	13662	6881	12065
MYB3R1	AT4G32730	MYB	7510	10781	10254
ERF43_colamp	AT4G32800	AP2/ERF	1303	934	0
ERF43	AT4G32800	AP2/ERF	1288	767	3779
REM16	AT4G33280	AP2/B3-like	631	490	0
RRTF1	AT4G34410	AP2/ERF	1040	1868	4570
RRTF1_colamp	AT4G34410	AP2/ERF	3528	846	3467
GBF6	AT4G34590	bZIP	2943	2408	9894
GBF6_colamp	AT4G34590	bZIP	1344	0	0
VND2	AT4G36160	NAC	7967	12647	11748
VND2_colamp	AT4G36160	NAC	4643	2114	4829
GATA19	AT4G36620	C2C2(Zn)	270	0	202
HB40_colamp	AT4G36740	HD-ZIP	37526	13547	24877
HB40	AT4G36740	HD-ZIP	2648	16248	26424
BEH2	AT4G36780	BZR1/BES1	3663	4234	6039
HHO5	AT4G37180	GARP	9566	17162	13964
HHO5_colamp	AT4G37180	GARP	5396	4128	5716
MYB73	AT4G37260	MYB	6050	5078	9380
DOF4.7_colamp	AT4G38000	C2C2(Zn)	15753	0	4583
DOF4.7	AT4G38000	C2C2(Zn)	2262	1833	7257
FRS9	AT4G38170	FRS-FRF	1172	1433	3662
FRS9_colamp	AT4G38170	FRS-FRF	2749	0	4088
GT-3a	AT5G01380	Trihelix	386	589	1320
MYB3R5	AT5G02320	MYB	754	1418	2706
PEAR2	AT5G02460	C2C2(Zn)	0	14981	30519
PEAR2_colamp	AT5G02460	C2C2(Zn)	45112	2606	14852
LCL1	AT5G02840	MYB	780	2639	5618
LCL1_colamp	AT5G02840	MYB	3108	959	2752
JKD	AT5G03150	C2H2(Zn)	406	696	2160
HB51_colamp	AT5G03790	HD-ZIP	37339	13251	22579
HB51	AT5G03790	HD-ZIP	1850	9888	18537
ZAT14L	AT5G04390	C2H2(Zn)	1591	2023	9238
NTL11_colamp	AT5G04410	NAC	15263	13311	13804
NTL11	AT5G04410	NAC	7847	10534	9869
ENAP2	AT5G05550	Trihelix	3506	5309	10510
ENAP2_colamp	AT5G05550	Trihelix	6028	1883	8441
DIV6	AT5G05790	MYB	0	654	3605
MYB33	AT5G06100	MYB	5913	18275	22513
TGA10	AT5G06839	bZIP	1728	469	681
TGA10_colamp	AT5G06839	bZIP	7178	3090	4819
TGA2_colamp	AT5G06950	bZIP	19729	7751	14253
TGA2	AT5G06950	bZIP	692	1356	2334
TGA5	AT5G06960	bZIP	2582	1666	2604
ERF115_colamp	AT5G07310	AP2/ERF	10175	3691	9647
ERF115	AT5G07310	AP2/ERF	1912	723	2454
NAC79_colamp	AT5G07680	NAC	503	0	0
NAC79	AT5G07680	NAC	0	879	2817
BIM1	AT5G08130	bHLH	490	0	647
BIM1_colamp	AT5G08130	bHLH	652	483	0
TCP21	AT5G08330	TCP	2354	2046	2915
TCP21_colamp	AT5G08330	TCP	635	643	0
MYBS2	AT5G08520	MYB	635	1738	4665
MYBS2_colamp	AT5G08520	MYB	8218	4419	7980
SHA2	AT5G08750	C3H(Zn)	789	264	968
CAMTA1	AT5G09410	CAMTA	3369	1067	2776
TGA4_colamp	AT5G10030	bZIP	10671	5586	6139
TGA4	AT5G10030	bZIP	2074	1187	4001
AGL25_colamp	AT5G10140	MADS	261	0	0
MYB92_colamp	AT5G10280	MYB	566	538	0
PLT3	AT5G10510	AP2/ERF	0	0	541
AIL6	AT5G10510	AP2/ERF	419	253	0
HY5_colamp	AT5G11260	bZIP	1751	3462	10140
MYB3R-4	AT5G11510	MYB	1880	409	1965
WRKY75_colamp	AT5G13080	WRKY	20431	3482	10424
WRKY75	AT5G13080	WRKY	1277	10695	19311
NAC83_colamp	AT5G13180	NAC	12673	6344	10050
NAC83	AT5G13180	NAC	6041	9614	11877
AGL15_colamp	AT5G13790	MADS	801	753	0
AGL15	AT5G13790	MADS	4012	1158	2257
LEP	AT5G13910	AP2/ERF	368	0	546
DEL2	AT5G14960	E2F-DP	975	1017	1401
DEL2_colamp	AT5G14960	E2F-DP	451	715	0
bZIP3	AT5G15830	bZIP	5277	8805	8295
HSFA1B	AT5G16820	HSF	9091	8031	8389
HSFA1B_colamp	AT5G16820	HSF	20043	12714	13425
RVE1_colamp	AT5G17300	MYB	38125	1956	13743
RVE1	AT5G17300	MYB	9774	20273	26136
BRAVO	AT5G17800	MYB	1236	0	1274
BRAVO_colamp	AT5G17800	MYB	5062	2637	4765
NAC87	AT5G18270	NAC	678	1506	2280
NAC87_colamp	AT5G18270	NAC	15939	2426	4119
DREB2G	AT5G18450	AP2/ERF	0	0	2405
PUCHI_colamp	AT5G18560	AP2/ERF	1406	665	2691
PUCHI	AT5G18560	AP2/ERF	201	0	0
RAP2.11	AT5G19790	AP2/ERF	1369	883	2592
RAP2.11_colamp	AT5G19790	AP2/ERF	20971	3307	13638
GAL3	AT5G22990	C2H2(Zn)	0	0	4898
TCP7	AT5G23280	TCP	1732	592	1002
mTERF34	AT5G23930	mTERF	2527	3232	5551
WRKY30	AT5G24110	WRKY	0	405	0
WRKY30_colamp	AT5G24110	WRKY	3796	2787	4374
ESE3_colamp	AT5G25190	AP2/ERF	2117	632	3767
ESE3	AT5G25190	AP2/ERF	3394	1949	5561
TINY	AT5G25810	AP2/ERF	1765	226	1775
GATA12	AT5G25830	C2C2(Zn)	0	635	0
WRKY50	AT5G26170	WRKY	2550	5702	13630
WRKY50_colamp	AT5G26170	WRKY	7592	0	0
PHL1	AT5G29000	GARP	2448	2814	4704
ORE1	AT5G39610	NAC	2981	1285	2765
ORE1_colamp	AT5G39610	NAC	8508	4621	7599
HB23_colamp	AT5G39760	ZF-HD	29834	13116	21976
HB23	AT5G39760	ZF-HD	7151	18613	27922
NAC94	AT5G39820	NAC	404	229	738
WRKY24	AT5G41570	WRKY	1144	3306	7303
WRKY24_colamp	AT5G41570	WRKY	11434	5670	11563
HSFA6A_colamp	AT5G43840	HSF	339	0	0
BMY2_colamp	AT5G45300	BZR1/BES1	2513	860	2265
BMY2	AT5G45300	BZR1/BES1	2545	1508	2324
GFR_colamp	AT5G45580	GARP	46666	19228	25193
GFR	AT5G45580	GARP	5949	12677	16900
WRKY8	AT5G46350	WRKY	4785	2298	20544
WRKY8_colamp	AT5G46350	WRKY	2546	1643	3077
NAC96	AT5G46590	NAC	3745	5272	11012
NAC96_colamp	AT5G46590	NAC	1610	1064	2095
MYC5	AT5G46830	bHLH	5160	7331	8905
ERF2	AT5G47220	AP2/ERF	718	0	726
ERF2_colamp	AT5G47220	AP2/ERF	766	0	0
ERF5	AT5G47230	AP2/ERF	638	324	846
HAT2	AT5G47370	HD-ZIP	2406	6391	10750
HAT2_colamp	AT5G47370	HD-ZIP	4398	1470	4191
KUA1	AT5G47390	MYB	4920	11992	17465
AT5G47660_colamp	AT5G47660	Trihelix	18324	10878	12711
SPL13	AT5G50670	SPL/SBP	447	446	1179
ERF105_colamp	AT5G51190	AP2/ERF	15279	6328	11770
ERF105	AT5G51190	AP2/ERF	250	1017	3017
CBF4	AT5G51990	AP2/ERF	9017	7425	10898
CBF4_colamp	AT5G51990	AP2/ERF	26329	20429	18812
RAP2.10_colamp	AT5G52020	AP2/ERF	6298	1411	4987
RAP2.10	AT5G52020	AP2/ERF	4544	4835	7613
RVE6	AT5G52660	MYB	4094	1193	4000
RVE6_colamp	AT5G52660	MYB	23449	8230	15533
WRKY27_colamp	AT5G52830	WRKY	28313	17453	20476
WRKY27	AT5G52830	WRKY	676	1479	2857
CUC2_colamp	AT5G53950	NAC	1978	1298	2466
CUC2	AT5G53950	NAC	449	899	3476
MYB49_colamp	AT5G54230	MYB	9633	0	3814
MYB49	AT5G54230	MYB	1087	1633	6147
MYB103_colamp	AT5G56110	MYB	9393	2557	8910
MYB103	AT5G56110	MYB	551	2226	8171
AT5G56840	AT5G56840	MYB	1746	3961	8737
AT5G56840_colamp	AT5G56840	MYB	33883	11319	22666
EMB1789	AT5G56930	C3H(Zn)	320	0	0
MYB119_colamp	AT5G58850	MYB	12965	9560	9278
MYB119	AT5G58850	MYB	3632	4392	6279
DIV1_colamp	AT5G58900	MYB	31128	5443	18957
TRP1	AT5G59430	MYB	324	363	1047
AT5G60130	AT5G60130	B3-domain	2221	12433	19106
OBP4_colamp	AT5G60850	C2C2(Zn)	25731	2988	14132
OBP4	AT5G60850	C2C2(Zn)	0	779	13861
AT5G61620	AT5G61620	MYB	6998	3243	7468
AT5G61620_colamp	AT5G61620	MYB	20467	6830	12433
ARF2	AT5G62000	B3-domain	0	4050	11654
HSFB2A	AT5G62020	HSF	1211	372	1227
MYB99_colamp	AT5G62320	MYB	4671	885	4060
VND6_colamp	AT5G62380	NAC	3512	2722	3508
VND6	AT5G62380	NAC	9591	13806	12391
MYB96	AT5G62470	MYB	383	0	1147
HCA2	AT5G62940	C2C2(Zn)	1436	21277	29881
LOB	AT5G63090	LBD	1010	971	1461
C3H67	AT5G63260	C3H(Zn)	2705	3285	14312
C3H67_colamp	AT5G63260	C3H(Zn)	7551	0	4364
NAC103	AT5G64060	NAC	3688	5364	5463
NAC103_colamp	AT5G64060	NAC	3543	2152	3239
ABR1_colamp	AT5G64750	AP2/ERF	9075	2560	9210
ABR1	AT5G64750	AP2/ERF	385	1078	2481
WIND4	AT5G65130	AP2/ERF	0	553	1992
TGA1_colamp	AT5G65210	bZIP	9066	5292	8288
TGA1	AT5G65210	bZIP	1053	1667	4089
HB5	AT5G65310	HD-ZIP	3273	12020	24687
HB5_colamp	AT5G65310	HD-ZIP	46967	8788	21715
HB25/ZFHD2_colamp	AT5G65410	ZF-HD	31997	13416	24051
HB25/ZFHD2	AT5G65410	ZF-HD	7720	19777	25748
AIL7	AT5G65510	AP2/ERF	320	641	745
AIL7_colamp	AT5G65510	AP2/ERF	3402	2093	2790
VND3	AT5G66300	NAC	1144	1946	3315
VND3_colamp	AT5G66300	NAC	3134	2166	3219
HB53_colamp	AT5G66700	HD-ZIP	7620	304	6021
HB53	AT5G66700	HD-ZIP	5810	3647	11450
IDD1_colamp	AT5G66730	C2H2(Zn)	8805	1540	5618
IDD1	AT5G66730	C2H2(Zn)	0	550	2006
DOF5.8	AT5G66940	C2C2(Zn)	10673	20847	23854
DOF5.8_colamp	AT5G66940	C2C2(Zn)	23775	8221	16383
DEAR2_colamp	AT5G67190	AP2/ERF	25959	14168	19614
DEAR2	AT5G67190	AP2/ERF	1548	1979	3624
MYB44	AT5G67300	MYB	5395	12101	15418
MYB44_colamp	AT5G67300	MYB	513	516	0
ZF1_colamp	AT5G67450	C2H2(Zn)	830	0	0
TRB2	AT5G67580	MYB	4577	1697	6453
RAP2.10_colamp	AT5G52020	AP2/ERF	4751	3197	4987
DEAR3_colamp	AT2G23340	AP2/ERF	11596	7652	9610
HB25/ZFHD2	AT5G65410	ZF-HD	8001	23016	25748
TCP13/PTF1_colamp	AT3G02150	TCP	394	423	0
RAP2.6_colamp	AT1G43160	AP2/ERF	7827	1795	5914
STKL2	AT4G00250	GeBP	2335	8536	11654
AGL15	AT5G13790	MADS	3231	2099	2257
HSFB2B	AT4G11660	HSF	450	687	963
LBD16_colamp	AT2G42430	LBD	8454	5321	5704
NAC200	AT1G19040	NAC	401	695	994
NAC17	AT1G34190	NAC	2030	3318	3861
ERF17_colamp	AT1G19210	AP2/ERF	19129	6020	14543
bHLH34_colamp	AT3G23210	bHLH	256	0	0
RAP2.10	AT5G52020	AP2/ERF	4825	6588	7613
LBD23_colamp	AT3G26620	LBD	2799	0	0
HAT2_colamp	AT5G47370	HD-ZIP	6679	3310	4191
bZIP50	AT1G77920	bZIP	1847	3187	3729
DREB2G	AT5G18450	AP2/ERF	657	766	2405
DOF1.8_colamp	AT1G64620	C2C2(Zn)	32280	10954	21214
HHO3_colamp	AT1G25550	GARP	4043	3397	3579
ERF27	AT1G12630	AP2/ERF	6278	6408	7707
EIN3	AT3G20770	EIL	1799	548	1209
PHL2	AT3G24120	GARP	2031	29513	33768
WRKY29_colamp	AT4G23550	WRKY	26723	9318	16024
LBD13	AT2G30340	LBD	201	403	0
NAC47	AT3G04070	NAC	3918	3942	7691
NAC79_colamp	AT5G07680	NAC	406	0	0
AGL25_colamp	AT5G10140	MADS	309	339	0
HSFB3_colamp	AT2G41690	HSF	942	759	1171
SPL5	AT3G15270	SPL/SBP	3112	3777	4992
SVP_colamp	AT2G22540	MADS	7535	4213	10822
CBF2	AT4G25470	AP2/ERF	2664	1491	3345
MYB39_colamp	AT4G17785	MYB	257	0	0

## Sheet: Supplementary Table S3_2
New peak sets						Increase number of peaks						Small changes of number of peaks						Decrease number of peaks
TF name	TAIR ID	family	Peaks count			TF name	TAIR ID	family	Peaks count			TF name	TAIR ID	family	Peaks count			TF name	TAIR ID	family	Peaks count
			CisCross	Plant Cistrome					CisCross	Plant Cistrome					CisCross	Plant Cistrome					CisCross	Plant Cistrome
			MACS2	GEM					MACS2	GEM					MACS2	GEM					MACS2	GEM
ERF10_colamp	AT1G03800	AP2/ERF	807	0		LHY1_colamp	AT1G01060	MYB	23939	15282		NAC4	AT1G02230	NAC	7279	6730		LHY1	AT1G01060	MYB	7970	18206
HMGBD15_colamp	AT1G04880	ARID	1857	0		TGA9_colamp	AT1G08320	bZIP	25696	14322		NAC4_colamp	AT1G02230	NAC	9666	8165		ERF23	AT1G01250	AP2/ERF	302	725
MYB13_colamp	AT1G06180	MYB	2264	0		MYB61_colamp	AT1G09540	MYB	23499	14601		NAC5	AT1G02250	NAC	5004	7671		ATAF1	AT1G01720	NAC	984	9197
BLJ_colamp	AT1G14580	C2H2(Zn)	3152	0		DDF1	AT1G12610	AP2/ERF	6817	2395		MGP_colamp	AT1G03840	C2H2(Zn)	3923	3771		bZIP52	AT1G06850	bZIP	2238	5443
DREB26	AT1G21910	AP2/ERF	459	0		AT1G19000_colamp	AT1G19000	MYB	25699	17131		MYB13	AT1G06180	MYB	2312	2733		MYB61	AT1G09540	MYB	576	3155
ERF11_colamp	AT1G28370	AP2/ERF	3587	0		ERF17_colamp	AT1G19210	AP2/ERF	26344	14543		LBD2_colamp	AT1G06280	LBD	11986	8586		VND4	AT1G12260	NAC	5058	10458
COG1_colamp	AT1G29160	C2C2(Zn)	1228	0		SRS7_colamp	AT1G19790	SRS	20356	11334		bZIP52_colamp	AT1G06850	bZIP	11823	11094		RAV1	AT1G13260	AP2/B3-like	4941	11829
NAC16_colamp	AT1G34180	NAC	1318	0		SND3_colamp	AT1G28470	NAC	41723	24361		TGA9	AT1G08320	bZIP	3917	4355		HB32	AT1G14687	ZF-HD	3523	21104
RAP2.1_colamp	AT1G46768	AP2/ERF	977	0		GTL1_colamp	AT1G33240	Trihelix	29907	19310		VND4_colamp	AT1G12260	NAC	8792	7726		EPR1	AT1G18330	MYB	11041	29110
ERF3_colamp	AT1G50640	AP2/ERF	2459	0		DOF1.6	AT1G47655	C2C2(Zn)	5458	976		ERF27_colamp	AT1G12630	AP2/ERF	14001	10504		NAC200	AT1G19040	NAC	407	994
TCP3_colamp	AT1G53230	TCP	958	0		DOF1.6_colamp	AT1G47655	C2C2(Zn)	37304	6964		ERF27	AT1G12630	AP2/ERF	6624	7707		ARF5/MP	AT1G19850	B3-domain	1042	26659
WRKY6	AT1G62300	WRKY	348	0		MYBS1_colamp	AT1G49010	MYB	12064	8025		RAV1_colamp	AT1G13260	AP2/B3-like	3390	2911		TGA3	AT1G22070	bZIP	861	3451
AT1G66420	AT1G66420	GeBP	325	0		REM19_colamp	AT1G49480	B3-domain	42282	22791		MYB58_colamp	AT1G16490	MYB	21147	17126		AT1G24250	AT1G24250	PAH2	978	2233
MYB105_colamp	AT1G69560	MYB	849	0		HHO6_colamp	AT1G49560	GARP	17818	11848		MYB58	AT1G16490	MYB	5792	4576		STZ	AT1G27730	C2H2(Zn)	5586	20543
TCP15_colamp	AT1G69690	TCP	713	0		DDF2	AT1G63030	AP2/ERF	686	326		EPR1_colamp	AT1G18330	MYB	32602	23887		ERF11	AT1G28370	AP2/ERF	2479	7672
MYB31_colamp	AT1G74650	MYB	4707	0		DOF1.8_colamp	AT1G64620	C2C2(Zn)	32612	21214		AT1G19000	AT1G19000	MYB	6613	12801		WRKY65	AT1G29280	WRKY	1523	8935
AT1G74840_colamp	AT1G74840	MYB	318	0		CDM1_colamp	AT1G68200	C3H(Zn)	8450	4777		ERF17	AT1G19210	AP2/ERF	6975	7908		TCP24	AT1G30210	TCP	929	3352
DREB2D	AT1G75490	AP2/ERF	421	0		HB33_colamp	AT1G75240	ZF-HD	25968	14246		ARID3	AT1G20910	ARID	7305	10683		PHV	AT1G30490	HD-ZIP	4212	10285
AT1G76110_colamp	AT1G76110	ARID	736	0		DF1	AT1G76880	Trihelix	737	491		SPL14	AT1G20980	SPL/SBP	2622	2529		WRKY14	AT1G30650	WRKY	1280	4679
CUC3_colamp	AT1G76420	NAC	928	0		GCC7_colamp	AT2G01060	GARP	33548	10723		ERF19_colamp	AT1G22810	AP2/ERF	4573	4672		GOA	AT1G31140	MADS	2029	15745
AGL95	AT2G15660	MADS	471	0		IDD5_colamp	AT2G02070	C2H2(Zn)	16145	9121		ERF19	AT1G22810	AP2/ERF	4386	3765		GTL1	AT1G33240	Trihelix	5582	12164
ARID2	AT2G17410	ARID	389	0		GATA20_colamp	AT2G18380	C2C2(Zn)	35028	17519		MYB116_colamp	AT1G25340	MYB	12427	8961		NAC17	AT1G34190	NAC	1634	3861
WUS_colamp	AT2G17950	WOX	2443	0		DOF2.2_colamp	AT2G28810	C2C2(Zn)	50156	25591		HHO3_colamp	AT1G25550	GARP	3212	3579		FBH1	AT1G35460	bHLH	313	5667
PHL4	AT2G20400	GARP	353	0		ASR3_colamp	AT2G33550	Trihelix	13644	8651		HHO3	AT1G25550	GARP	7689	11470		VIP1	AT1G43700	bZIP	265	1523
MYB81_colamp	AT2G26960	MYB	329	0		PEAR1_colamp	AT2G37590	C2C2(Zn)	18194	7767		STZ_colamp	AT1G27730	C2H2(Zn)	15262	15805		ERF14	AT1G44830	AP2/ERF	588	1635
SPL3_colamp	AT2G33810	SPL/SBP	794	0		AT2G40260_colamp	AT2G40260	GARP	29776	16482		ESL2	AT1G28160	AP2/ERF	668	1110		ABF2	AT1G45249	bZIP	853	2299
AT2G38090	AT2G38090	MYB	274	0		LBD18_colamp	AT2G45420	LBD	24375	14686		ESL2_colamp	AT1G28160	AP2/ERF	8439	9190		MYBS1	AT1G49010	MYB	4122	20527
AT2G38300	AT2G38300	GARP	260	0		DAG2_colamp	AT2G46590	C2C2(Zn)	17182	9982		SND3	AT1G28470	NAC	13592	21330		HHO6	AT1G49560	GARP	3234	9128
FBH4	AT2G42280	bHLH	208	0		MYB107_colamp	AT3G02940	MYB	8502	5263		WRKY65_colamp	AT1G29280	WRKY	13347	11641		FBH3	AT1G51140	bHLH	2869	10050
TCP9_colamp	AT2G45680	TCP	472	0		MYB83_colamp	AT3G08500	MYB	22653	14502		WRKY71	AT1G29860	WRKY	5494	9533		WIP5	AT1G51220	C2H2(Zn)	890	3476
WRKY43_colamp	AT2G46130	WRKY	634	0		RVE8_colamp	AT3G09600	MYB	31367	18853		WRKY14_colamp	AT1G30650	WRKY	8597	8726		HB15	AT1G52150	HD-ZIP	1420	6538
HAT5	AT3G01470	HD-ZIP	253	0		KHZ1_colamp	AT3G12130	C3H(Zn)	38600	12290		bZIP68	AT1G32150	bZIP	6812	9044		NAM	AT1G52880	NAC	1237	4929
MYB57_colamp	AT3G01530	MYB	1808	0		TGA6_colamp	AT3G12250	bZIP	22436	14722		NAC13	AT1G32870	NAC	4696	5744		ERF8	AT1G53170	AP2/ERF	2097	6541
TCP13/PTF1_colamp	AT3G02150	TCP	433	0		SOL1_colamp	AT3G22760	CPP	22850	13916		NAC16	AT1G34180	NAC	11481	15693		TCP3	AT1G53230	TCP	303	1416
NAC47_colamp	AT3G04070	NAC	647	0		PHL2_colamp	AT3G24120	GARP	27500	18270		NAC17_colamp	AT1G34190	NAC	13754	11941		RAP2.12	AT1G53910	AP2/ERF	1652	6571
MYB83	AT3G08500	MYB	272	0		HB34_colamp	AT3G28920	ZF-HD	38974	23553		STOP1_colamp	AT1G34370	C2H2(Zn)	969	1356		BPEub	AT1G59640	bHLH	323	1829
EIN3_colamp	AT3G20770	EIL	774	0		DOF3.2_colamp	AT3G45610	C2C2(Zn)	31189	17475		MYB93_colamp	AT1G34670	MYB	4726	4218		DOF1.8	AT1G64620	C2C2(Zn)	631	12787
ZML1_colamp	AT3G21175	C2C2(Zn)	421	0		CDF3_colamp	AT3G47500	C2C2(Zn)	23813	14724		MYB93	AT1G34670	MYB	2464	3595		BIM2_colamp	AT1G69010	bHLH	2965	26241
ERF1_colamp	AT3G23240	AP2/ERF	606	0		OBP3_colamp	AT3G55370	C2C2(Zn)	20300	5038		WIND3	AT1G36060	AP2/ERF	732	673		NAP	AT1G69490	NAC	1885	4596
GATA1_colamp	AT3G24050	C2C2(Zn)	1926	0		RVE5_colamp	AT4G01280	MYB	33791	14953		WIND3_colamp	AT1G36060	AP2/ERF	3494	3362		ATHB13	AT1G69780	HD-ZIP	2173	23232
LBD23_colamp	AT3G26620	LBD	1442	0		MYB55_colamp	AT4G01680	MYB	19924	10051		RAP2.6_colamp	AT1G43160	AP2/ERF	6160	5914		AT1G72740	AT1G72740	MYB	1502	3691
TCP20_colamp	AT3G27010	TCP	460	0		DOF4.3_colamp	AT4G21040	C2C2(Zn)	40704	19070		RAP2.6	AT1G43160	AP2/ERF	1433	2658		BZR1	AT1G75080	BZR1/BES1	352	1018
MYB30_colamp	AT3G28910	MYB	4279	0		WRKY29_colamp	AT4G23550	WRKY	39495	16024		RAP2.1	AT1G46768	AP2/ERF	1881	2103		HB33	AT1G75240	ZF-HD	8094	20104
TCP16_colamp	AT3G45150	TCP	482	0		CBF2_colamp	AT4G25470	AP2/ERF	16385	10689		ERF3	AT1G50640	AP2/ERF	2449	3321		CUC3	AT1G76420	NAC	2851	6336
DEL1	AT3G48160	E2F-DP	382	0		SND2_colamp	AT4G28500	NAC	36606	23342		WIP5_colamp	AT1G51220	C2H2(Zn)	5699	4920		bZIP50	AT1G77920	bZIP	1621	3729
DEL1_colamp	AT3G48160	E2F-DP	594	0		SND2	AT4G28500	NAC	3695	636		NAM_colamp	AT1G52880	NAC	3146	2777		MYB63	AT1G79180	MYB	392	2666
IDD2_colamp	AT3G50700	C2H2(Zn)	3640	0		WRKY18_colamp	AT4G31800	WRKY	21559	11845		ERF8_colamp	AT1G53170	AP2/ERF	8293	6288		BPC1	AT2G01930	BBR/BPC	513	1482
AREB3_colamp	AT3G56850	bZIP	1386	0		HB40_colamp	AT4G36740	HD-ZIP	37526	24877		NAC20	AT1G54330	NAC	5649	7906		SGR5	AT2G01940	C2H2(Zn)	905	2240
WRKY47_colamp	AT4G01720	WRKY	269	0		DOF4.7_colamp	AT4G38000	C2C2(Zn)	15753	4583		WRKY6_colamp	AT1G62300	WRKY	5351	5323		IDD4	AT2G02080	C2H2(Zn)	2787	12546
BEH3_colamp	AT4G18890	BZR1/BES1	206	0		PEAR2_colamp	AT5G02460	C2C2(Zn)	45112	14852		NAC28	AT1G65910	NAC	7319	8161		MYB88	AT2G02820	MYB	1372	8528
DOF4.3	AT4G21040	C2C2(Zn)	1840	0		HB51_colamp	AT5G03790	HD-ZIP	37339	22579		MYB62_colamp	AT1G68320	MYB	18772	12954		bZIP48	AT2G04038	bZIP	281	876
ARF16	AT4G30080	B3-domain	543	0		TGA10	AT5G06839	bZIP	1728	681		CRF10	AT1G68550	AP2/ERF	4934	6410		GAL1	AT2G15740	C2H2(Zn)	783	3257
WRKY11	AT4G31550	Trihelix	238	0		TGA4_colamp	AT5G10030	bZIP	10671	6139		HHO2_colamp	AT1G68670	GARP	1530	2114		GBF5	AT2G18160	bZIP	637	2445
ERF43_colamp	AT4G32800	AP2/ERF	1303	0		WRKY75_colamp	AT5G13080	WRKY	20431	10424		HHO2	AT1G68670	GARP	5237	9562		HB24	AT2G18350	ZF-HD	979	4870
REM16	AT4G33280	AP2/B3-like	631	0		AGL15	AT5G13790	MADS	4012	2257		BIM2	AT1G69010	bHLH	7601	14595		HB21	AT2G18550	HD-ZIP	2032	7560
GBF6_colamp	AT4G34590	bZIP	1344	0		RVE1_colamp	AT5G17300	MYB	38125	13743		NAP_colamp	AT1G69490	NAC	1294	1703		SVP_colamp	AT2G22540	MADS	333	10822
NAC79_colamp	AT5G07680	NAC	503	0		NAC87_colamp	AT5G18270	NAC	15939	4119		CDF5	AT1G69570	C2C2(Zn)	7692	8594		SVP	AT2G22540	MADS	1369	9865
BIM1_colamp	AT5G08130	bHLH	652	0		RAP2.11_colamp	AT5G19790	AP2/ERF	20971	13638		CDF5_colamp	AT1G69570	C2C2(Zn)	5054	5168		WRKY15	AT2G23320	WRKY	4781	22672
TCP21_colamp	AT5G08330	TCP	635	0		TCP7	AT5G23280	TCP	1732	1002		TCP15	AT1G69690	TCP	638	995		NAC38	AT2G24430	NAC	1752	6176
AGL25_colamp	AT5G10140	MADS	261	0		GFR_colamp	AT5G45580	GARP	46666	25193		HB18	AT1G70920	HD-ZIP	1144	1498		MYB81	AT2G26960	MYB	1419	3231
MYB92_colamp	AT5G10280	MYB	566	0		RVE6_colamp	AT5G52660	MYB	23449	15533		HB18_colamp	AT1G70920	HD-ZIP	4144	3868		DOF2.2	AT2G28810	C2C2(Zn)	4201	24032
AIL6	AT5G10510	AP2/ERF	419	0		MYB49_colamp	AT5G54230	MYB	9633	3814		FUF1	AT1G71450	AP2/ERF	9268	14277		WRKY25	AT2G30250	WRKY	2665	5826
AGL15_colamp	AT5G13790	MADS	801	0		DIV1_colamp	AT5G58900	MYB	31128	18957		TCP22	AT1G72010	TCP	2811	2290		WRKY21	AT2G30590	WRKY	313	1537
DEL2_colamp	AT5G14960	E2F-DP	451	0		OBP4_colamp	AT5G60850	C2C2(Zn)	25731	14132		TCP22_colamp	AT1G72010	TCP	2319	2336		ERF15	AT2G31230	AP2/ERF	4651	9908
PUCHI	AT5G18560	AP2/ERF	201	0		AT5G61620_colamp	AT5G61620	MYB	20467	12433		AT1G72740_colamp	AT1G72740	MYB	26698	17802		bZIP16	AT2G35530	bZIP	318	1740
WRKY50_colamp	AT5G26170	WRKY	7592	0		C3H67_colamp	AT5G63260	C3H(Zn)	7551	4364		RKD2	AT1G74480	RWP-RK	845	1002		ABI5	AT2G36270	bZIP	1377	4855
HSFA6A_colamp	AT5G43840	HSF	339	0		HB5_colamp	AT5G65310	HD-ZIP	46967	21715		RKD2_colamp	AT1G74480	RWP-RK	12659	9282		PEAR1	AT2G37590	C2C2(Zn)	3394	19291
ERF2_colamp	AT5G47220	AP2/ERF	766	0		IDD1_colamp	AT5G66730	C2H2(Zn)	8805	5618		AT1G74840	AT1G74840	MYB	5958	10169		DREB19	AT2G38340	AP2/ERF	972	3919
EMB1789	AT5G56930	C3H(Zn)	320	0								GT2_colamp	AT1G76890	Trihelix	8121	7665		WRKY33	AT2G38470	WRKY	2715	5593
MYB44_colamp	AT5G67300	MYB	513	0								GT2	AT1G76890	Trihelix	5907	9430		AT2G40260	AT2G40260	GARP	1832	5434
ZF1_colamp	AT5G67450	C2H2(Zn)	830	0								ERF37_colamp	AT1G77200	AP2/ERF	31140	21450		bZIP18	AT2G40620	bZIP	1104	4101
												ERF37	AT1G77200	AP2/ERF	4115	5667		LBD19	AT2G45410	LBD	3802	8629
												bZIP50_colamp	AT1G77920	bZIP	17984	18402		LBD18	AT2G45420	LBD	2752	5578
												BEH4	AT1G78700	BZR1/BES1	2596	5147		GRF9_colamp	AT2G45480	GRF	1017	2374
												SMB	AT1G79580	NAC	11884	16141		GBF3_colamp	AT2G46270	bZIP	1507	9767
												SMB_colamp	AT1G79580	NAC	35432	23913		GBF3	AT2G46270	bZIP	2329	6267
												WRKY40	AT1G80840	WRKY	3702	7114		MYB57	AT3G01530	MYB	2011	12403
												GCC7	AT2G01060	GARP	5632	10706		WRKY45	AT3G01970	WRKY	4248	10276
												BPC1_colamp	AT2G01930	BBR/BPC	23474	16217		MYB107	AT3G02940	MYB	3432	8199
												SGR5_colamp	AT2G01940	C2H2(Zn)	24389	16729		MYR2	AT3G04030	GARP	5848	17043
												LOV1	AT2G02450	NAC	3977	6013		NAC46	AT3G04060	NAC	1230	5139
												MYB88_colamp	AT2G02820	MYB	6883	6590		NAC47	AT3G04070	NAC	3219	7691
												WRKY3	AT2G03340	WRKY	1274	1287		MYB108	AT3G06490	MYB	387	2175
												HHO4	AT2G03500	GARP	9617	12731		AT3G10113	AT3G10113	MYB	8286	27249
												bZIP48_colamp	AT2G04038	bZIP	4842	4229		MYB65	AT3G11440	MYB	242	2899
												GRF6	AT2G06200	GRF	3620	6529		TGA6	AT3G12250	bZIP	6015	13532
												VND1	AT2G18060	NAC	5737	7156		MYB67	AT3G12720	MYB	998	19668
												GBF5_colamp	AT2G18160	bZIP	4283	4130		ASIL2	AT3G14180	Trihelix	3166	6618
												HB24_colamp	AT2G18350	ZF-HD	21434	16560		CUC1	AT3G15170	NAC	968	3109
												HB21_colamp	AT2G18550	HD-ZIP	21090	14579		ERF4	AT3G15210	AP2/ERF	2392	5845
												CPP1_colamp	AT2G20110	CPP	32197	23996		NAC58	AT3G18400	NAC	4671	13243
												CPP1	AT2G20110	CPP	8721	6400		ERF7	AT3G20310	AP2/ERF	1399	14013
												PHL4_colamp	AT2G20400	GARP	7846	6113		BBX31	AT3G21890	C2C2(Zn)	1654	16775
												MYB70	AT2G23290	MYB	6839	11564		SOL1	AT3G22760	CPP	1923	7920
												WRKY15_colamp	AT2G23320	WRKY	6278	6722		HSFA6B	AT3G22830	HSF	9202	25949
												DEAR3	AT2G23340	AP2/ERF	2076	3110		ESE1	AT3G23220	AP2/ERF	259	1512
												DEAR3_colamp	AT2G23340	AP2/ERF	10609	9610		PHL2	AT3G24120	GARP	1928	33768
												NTL8	AT2G27300	NAC	3405	5913		LBD23	AT3G26620	LBD	383	1451
												WRKY25_colamp	AT2G30250	WRKY	20571	15153		HB34	AT3G28920	ZF-HD	1498	7200
												LBD13_colamp	AT2G30340	LBD	4437	3715		zfGRF/AT3G42860	AT3G42860	CCHC(Zn)	1152	2415
												bHLH10_colamp	AT2G31220	bHLH	9961	8168		TRP2	AT3G46590	MYB	204	585
												bHLH10	AT2G31220	bHLH	935	976		CDF3	AT3G47500	C2C2(Zn)	3229	8096
												ERF15_colamp	AT2G31230	AP2/ERF	17879	15994		NAC62	AT3G49530	NAC	2097	4398
												ABS7_colamp	AT2G32460	MYB	15012	10146		MYB77	AT3G50060	MYB	6697	27263
												ABS7	AT2G32460	MYB	565	741		OBP1	AT3G50410	C2C2(Zn)	2344	23458
												ERF112_colamp	AT2G33710	AP2/ERF	18007	13110		DOF3.5	AT3G52440	C2C2(Zn)	1492	6256
												ERF112	AT2G33710	AP2/ERF	3019	5544		MYB27	AT3G53200	MYB	663	3215
												bZIP16_colamp	AT2G35530	bZIP	7173	6664		OBP3	AT3G55370	C2C2(Zn)	3516	16626
												ERF38	AT2G35700	AP2/ERF	3195	5518		HDG1	AT3G61150	HD-ZIP	2750	11647
												E2F3	AT2G36010	E2F-DP	873	1371		bZIP53	AT3G62420	bZIP	2719	7103
												E2F3_colamp	AT2G36010	E2F-DP	5302	5764		STKL2	AT4G00250	GeBP	2235	11654
												ABI5_colamp	AT2G36270	bZIP	4156	4378		ANL2	AT4G00730	HD-ZIP	3130	8312
												DREB19_colamp	AT2G38340	AP2/ERF	12679	11171		WRKY22	AT4G01250	WRKY	7544	22769
												bZIP18_colamp	AT2G40620	bZIP	12678	10090		PDF2	AT4G04890	HD-ZIP	409	2160
												WRKY55	AT2G40740	WRKY	6419	9034		DEAR5	AT4G06746	AP2/ERF	913	2274
												HSFB3_colamp	AT2G41690	HSF	718	1171		NAC70	AT4G10350	NAC	3959	10605
												SPL9	AT2G42200	SPL/SBP	12504	20844		HSFB2B	AT4G11660	HSF	411	963
												SPL9_colamp	AT2G42200	SPL/SBP	30152	20802		ERF39	AT4G16750	AP2/ERF	5909	15677
												LBD16_colamp	AT2G42430	LBD	7920	5704		NAC71	AT4G17980	NAC	1145	15113
												NAC42	AT2G43000	NAC	3258	6110		WRKY28	AT4G18170	WRKY	4991	13501
												ERF13_colamp	AT2G44840	AP2/ERF	13264	9556		MYB98	AT4G18770	MYB	2267	5558
												ERF34_colamp	AT2G44940	AP2/ERF	5417	5163		HSFA4A	AT4G18880	HSF	311	756
												LBD19_colamp	AT2G45410	LBD	22918	15348		DOF4.5	AT4G21080	C2C2(Zn)	8928	24304
												TCP9	AT2G45680	TCP	229	450		WRKY29	AT4G23550	WRKY	1029	2794
												NST1	AT2G46770	NAC	5940	11344		WRKY7	AT4G24240	WRKY	512	1926
												NST1_colamp	AT2G46770	NAC	15945	13426		AT4G26030	AT4G26030	C2H2(Zn)	4721	11315
												SPL1_colamp	AT2G47070	SPL/SBP	9385	8370		WRKY20	AT4G26640	WRKY	825	2213
												SPL1	AT2G47070	SPL/SBP	4444	4570		WRKY18	AT4G31800	WRKY	7528	18456
												HB20_colamp	AT3G01220	HD-ZIP	7166	5911		ERF43	AT4G32800	AP2/ERF	1288	3779
												WRKY45_colamp	AT3G01970	WRKY	3159	3053		RRTF1	AT4G34410	AP2/ERF	1040	4570
												NAC45	AT3G03200	NAC	6320	11803		GBF6	AT4G34590	bZIP	2943	9894
												NAC45_colamp	AT3G03200	NAC	7814	6118		HB40	AT4G36740	HD-ZIP	2648	26424
												MYR2_colamp	AT3G04030	GARP	5011	5833		DOF4.7	AT4G38000	C2C2(Zn)	2262	7257
												NAC46_colamp	AT3G04060	NAC	19472	13094		FRS9	AT4G38170	FRS-FRF	1172	3662
												AT3G09735	AT3G09735	S1Fa-like	4166	7818		GT-3a	AT5G01380	Trihelix	386	1320
												AT3G10030_colamp	AT3G10030	Trihelix	2339	2680		MYB3R5	AT5G02320	MYB	754	2706
												AT3G10030	AT3G10030	Trihelix	647	968		LCL1	AT5G02840	MYB	780	5618
												NAC50_colamp	AT3G10480	NAC	12113	11167		JKD	AT5G03150	C2H2(Zn)	406	2160
												NAC50	AT3G10480	NAC	8385	10034		HB51	AT5G03790	HD-ZIP	1850	18537
												NAC53_colamp	AT3G10500	NAC	8037	7503		ZAT14L	AT5G04390	C2H2(Zn)	1591	9238
												NAC53	AT3G10500	NAC	3701	5593		ENAP2	AT5G05550	Trihelix	3506	10510
												AT3G10580_colamp	AT3G10580	MYB	6856	5180		MYB33	AT5G06100	MYB	5913	22513
												bZIP28	AT3G10800	bZIP	1440	1726		TGA2	AT5G06950	bZIP	692	2334
												GGS1	AT3G11280	MYB	1739	2031		MYBS2	AT5G08520	MYB	635	4665
												MYB65_colamp	AT3G11440	MYB	9975	9977		HY5_colamp	AT5G11260	bZIP	1751	10140
												PHL12_colamp	AT3G12730	GARP	11902	10750		WRKY75	AT5G13080	WRKY	1277	19311
												IDD11_colamp	AT3G13810	C2H2(Zn)	3678	3281		RVE1	AT5G17300	MYB	9774	26136
												ERF4_colamp	AT3G15210	AP2/ERF	9925	9348		NAC87	AT5G18270	NAC	678	2280
												SPL5	AT3G15270	SPL/SBP	2961	4992		mTERF34	AT5G23930	mTERF	2527	5551
												SPL5_colamp	AT3G15270	SPL/SBP	33328	22225		WRKY50	AT5G26170	WRKY	2550	13630
												ERF36_colamp	AT3G16280	AP2/ERF	17041	13312		HB23	AT5G39760	ZF-HD	7151	27922
												NAC57	AT3G17730	NAC	3473	4749		WRKY24	AT5G41570	WRKY	1144	7303
												NAC57_colamp	AT3G17730	NAC	7306	5463		GFR	AT5G45580	GARP	5949	16900
												NAC58_colamp	AT3G18400	NAC	8529	6607		WRKY8	AT5G46350	WRKY	4785	20544
												VRN1	AT3G18990	B3-domain	8365	7028		NAC96	AT5G46590	NAC	3745	11012
												ERF7_colamp	AT3G20310	AP2/ERF	2982	3681		HAT2	AT5G47370	HD-ZIP	2406	10750
												EIN3	AT3G20770	EIL	1310	1209		KUA1	AT5G47390	MYB	4920	17465
												HSFA6B_colamp	AT3G22830	HSF	11745	8977		SPL13	AT5G50670	SPL/SBP	447	1179
												HSFC1_colamp	AT3G24520	HSF	3606	3733		ERF105	AT5G51190	AP2/ERF	250	3017
												HSFC1	AT3G24520	HSF	2812	4621		WRKY27	AT5G52830	WRKY	676	2857
												GT-4_colamp	AT3G25990	Trihelix	2265	2685		CUC2	AT5G53950	NAC	449	3476
												FUS3	AT3G26790	B3-domain	2055	3266		MYB49	AT5G54230	MYB	1087	6147
												TCP20	AT3G27010	TCP	1363	1167		MYB103	AT5G56110	MYB	551	8171
												MYB118_colamp	AT3G27785	MYB	4608	4304		AT5G56840	AT5G56840	MYB	1746	8737
												TRP2_colamp	AT3G46590	MYB	2044	2462		TRP1	AT5G59430	MYB	324	1047
												NAC62_colamp	AT3G49530	NAC	5990	5883		AT5G60130	AT5G60130	B3-domain	2221	19106
												CEJ1_colamp	AT3G50260	AP2/ERF	12149	10775		MYB96	AT5G62470	MYB	383	1147
												CEJ1	AT3G50260	AP2/ERF	10640	19546		HCA2	AT5G62940	C2C2(Zn)	1436	29881
												DOF3.5_colamp	AT3G52440	C2C2(Zn)	32529	24177		C3H67	AT5G63260	C3H(Zn)	2705	14312
												MYB27_colamp	AT3G53200	MYB	4489	5149		ABR1	AT5G64750	AP2/ERF	385	2481
												WRKY70	AT3G56400	WRKY	5066	8244		TGA1	AT5G65210	bZIP	1053	4089
												AREB3	AT3G56850	bZIP	4259	4617		HB5	AT5G65310	HD-ZIP	3273	24687
												SPL15_colamp	AT3G57920	SPL/SBP	27494	19981		HB25/ZFHD2	AT5G65410	ZF-HD	7720	25748
												ERF35_colamp	AT3G60490	AP2/ERF	10110	9000		AIL7	AT5G65510	AP2/ERF	320	745
												GATA4	AT3G60530	C2C2(Zn)	1279	1611		VND3	AT5G66300	NAC	1144	3315
												bZIP53_colamp	AT3G62420	bZIP	12163	10343		DOF5.8	AT5G66940	C2C2(Zn)	10673	23854
												WRKY22_colamp	AT4G01250	WRKY	18680	14794		DEAR2	AT5G67190	AP2/ERF	1548	3624
												RVE5	AT4G01280	MYB	8793	9550		MYB44	AT5G67300	MYB	5395	15418
												NGA4	AT4G01500	AP2/B3-like	1146	2235
												NTM1_colamp	AT4G01540	NAC	4886	4783
												NTM1	AT4G01540	NAC	8407	10832
												NTL13	AT4G01550	NAC	2771	5202
												MYB74_colamp	AT4G05100	MYB	3838	3061
												NAC70_colamp	AT4G10350	NAC	17558	14079
												HSFB2B_colamp	AT4G11660	HSF	3169	3511
												TCX2	AT4G14770	CPP	3654	6716
												TCX2_colamp	AT4G14770	CPP	21636	17727
												FAR1	AT4G15090	FRS-FRF	878	957
												CAMTA5	AT4G16150	CAMTA	728	773
												NAC71_colamp	AT4G17980	NAC	11654	8531
												ERF91	AT4G18450	AP2/ERF	589	561
												BEH3	AT4G18890	BZR1/BES1	814	865
												DOF4.2	AT4G21030	C2C2(Zn)	836	801
												WRKY31_colamp	AT4G22070	WRKY	2792	3489
												NLP7	AT4G24020	RWP-RK	898	867
												CBF2	AT4G25470	AP2/ERF	3875	3345
												CBF3	AT4G25480	AP2/ERF	5728	4987
												CBF3_colamp	AT4G25480	AP2/ERF	9687	7176
												CBF1	AT4G25490	AP2/ERF	5638	6942
												CBF1_colamp	AT4G25490	AP2/ERF	14876	11600
												CRF4_colamp	AT4G27950	AP2/ERF	1873	2482
												NAC75	AT4G29230	NAC	3449	4382
												AT4G31060_colamp	AT4G31060	AP2/ERF	5812	4267
												AT4G31060	AT4G31060	AP2/ERF	2118	3247
												MYB3R1_colamp	AT4G32730	MYB	13662	12065
												MYB3R1	AT4G32730	MYB	7510	10254
												RRTF1_colamp	AT4G34410	AP2/ERF	3528	3467
												VND2	AT4G36160	NAC	7967	11748
												VND2_colamp	AT4G36160	NAC	4643	4829
												GATA19	AT4G36620	C2C2(Zn)	270	202
												BEH2	AT4G36780	BZR1/BES1	3663	6039
												HHO5	AT4G37180	GARP	9566	13964
												HHO5_colamp	AT4G37180	GARP	5396	5716
												MYB73	AT4G37260	MYB	6050	9380
												FRS9_colamp	AT4G38170	FRS-FRF	2749	4088
												LCL1_colamp	AT5G02840	MYB	3108	2752
												NTL11_colamp	AT5G04410	NAC	15263	13804
												NTL11	AT5G04410	NAC	7847	9869
												ENAP2_colamp	AT5G05550	Trihelix	6028	8441
												TGA10_colamp	AT5G06839	bZIP	7178	4819
												TGA2_colamp	AT5G06950	bZIP	19729	14253
												TGA5	AT5G06960	bZIP	2582	2604
												ERF115_colamp	AT5G07310	AP2/ERF	10175	9647
												ERF115	AT5G07310	AP2/ERF	1912	2454
												BIM1	AT5G08130	bHLH	490	647
												TCP21	AT5G08330	TCP	2354	2915
												MYBS2_colamp	AT5G08520	MYB	8218	7980
												SHA2	AT5G08750	C3H(Zn)	789	968
												CAMTA1	AT5G09410	CAMTA	3369	2776
												TGA4	AT5G10030	bZIP	2074	4001
												MYB3R-4	AT5G11510	MYB	1880	1965
												NAC83_colamp	AT5G13180	NAC	12673	10050
												NAC83	AT5G13180	NAC	6041	11877
												LEP	AT5G13910	AP2/ERF	368	546
												DEL2	AT5G14960	E2F-DP	975	1401
												bZIP3	AT5G15830	bZIP	5277	8295
												HSFA1B	AT5G16820	HSF	9091	8389
												HSFA1B_colamp	AT5G16820	HSF	20043	13425
												BRAVO	AT5G17800	MYB	1236	1274
												BRAVO_colamp	AT5G17800	MYB	5062	4765
												PUCHI_colamp	AT5G18560	AP2/ERF	1406	2691
												RAP2.11	AT5G19790	AP2/ERF	1369	2592
												WRKY30_colamp	AT5G24110	WRKY	3796	4374
												ESE3_colamp	AT5G25190	AP2/ERF	2117	3767
												ESE3	AT5G25190	AP2/ERF	3394	5561
												TINY	AT5G25810	AP2/ERF	1765	1775
												PHL1	AT5G29000	GARP	2448	4704
												ORE1	AT5G39610	NAC	2981	2765
												ORE1_colamp	AT5G39610	NAC	8508	7599
												HB23_colamp	AT5G39760	ZF-HD	29834	21976
												NAC94	AT5G39820	NAC	404	738
												WRKY24_colamp	AT5G41570	WRKY	11434	11563
												BMY2_colamp	AT5G45300	BZR1/BES1	2513	2265
												BMY2	AT5G45300	BZR1/BES1	2545	2324
												WRKY8_colamp	AT5G46350	WRKY	2546	3077
												NAC96_colamp	AT5G46590	NAC	1610	2095
												MYC5	AT5G46830	bHLH	5160	8905
												ERF2	AT5G47220	AP2/ERF	718	726
												ERF5	AT5G47230	AP2/ERF	638	846
												HAT2_colamp	AT5G47370	HD-ZIP	4398	4191
												AT5G47660_colamp	AT5G47660	Trihelix	18324	12711
												ERF105_colamp	AT5G51190	AP2/ERF	15279	11770
												CBF4	AT5G51990	AP2/ERF	9017	10898
												CBF4_colamp	AT5G51990	AP2/ERF	26329	18812
												RAP2.10_colamp	AT5G52020	AP2/ERF	6298	4987
												RAP2.10	AT5G52020	AP2/ERF	4544	7613
												RVE6	AT5G52660	MYB	4094	4000
												WRKY27_colamp	AT5G52830	WRKY	28313	20476
												CUC2_colamp	AT5G53950	NAC	1978	2466
												MYB103_colamp	AT5G56110	MYB	9393	8910
												AT5G56840_colamp	AT5G56840	MYB	33883	22666
												MYB119_colamp	AT5G58850	MYB	12965	9278
												MYB119	AT5G58850	MYB	3632	6279
												AT5G61620	AT5G61620	MYB	6998	7468
												HSFB2A	AT5G62020	HSF	1211	1227
												MYB99_colamp	AT5G62320	MYB	4671	4060
												VND6_colamp	AT5G62380	NAC	3512	3508
												VND6	AT5G62380	NAC	9591	12391
												LOB	AT5G63090	LBD	1010	1461
												NAC103	AT5G64060	NAC	3688	5463
												NAC103_colamp	AT5G64060	NAC	3543	3239
												ABR1_colamp	AT5G64750	AP2/ERF	9075	9210
												TGA1_colamp	AT5G65210	bZIP	9066	8288
												HB25/ZFHD2_colamp	AT5G65410	ZF-HD	31997	24051
												AIL7_colamp	AT5G65510	AP2/ERF	3402	2790
												VND3_colamp	AT5G66300	NAC	3134	3219
												HB53_colamp	AT5G66700	HD-ZIP	7620	6021
												HB53	AT5G66700	HD-ZIP	5810	11450
												DOF5.8_colamp	AT5G66940	C2C2(Zn)	23775	16383
												DEAR2_colamp	AT5G67190	AP2/ERF	25959	19614
												TRB2	AT5G67580	MYB	4577	6453

## Sheet: Supplementary Table S3_3
New peak sets						Increase number of peaks						Small changes of number of peaks						Decrease number of peaks
TF name	TAIR ID	family	Peaks count			TF name	TAIR ID	family	Peaks count			TF name	TAIR ID	family	Peaks count			TF name	TAIR ID	family	Peaks count
			CisCross	Plant Cistrome					CisCross	Plant Cistrome					CisCross	Plant Cistrome					CisCross	Plant Cistrome
			GEM	GEM					GEM	GEM					GEM	GEM					GEM	GEM
MGP	AT1G03840	C2H2(Zn)	306	0								LHY1	AT1G01060	MYB	16509	18206		LHY1_colamp	AT1G01060	MYB	3528	15282
HMGBD15_colamp	AT1G04880	ARID	729	0								NAC4	AT1G02230	NAC	4206	6730		ATAF1	AT1G01720	NAC	3964	9197
MYB13_colamp	AT1G06180	MYB	657	0								NAC4_colamp	AT1G02230	NAC	7093	8165		NAC5	AT1G02250	NAC	210	7671
NIGT1/HRS1	AT1G13300	GARP	387	0								LBD2_colamp	AT1G06280	LBD	5328	8586		ERF10	AT1G03800	AP2/ERF	478	4811
BLJ_colamp	AT1G14580	C2H2(Zn)	559	0								bZIP52	AT1G06850	bZIP	2863	5443		MGP_colamp	AT1G03840	C2H2(Zn)	1783	3771
NIGT1	AT1G14687	GARP	8559	0								bZIP52_colamp	AT1G06850	bZIP	7051	11094		MYB13	AT1G06180	MYB	467	2733
NAC16_colamp	AT1G34180	NAC	1072	0								TGA9	AT1G08320	bZIP	4233	4355		LBD2	AT1G06280	LBD	6803	15728
TCP3_colamp	AT1G53230	TCP	798	0								VND4	AT1G12260	NAC	5248	10458		GATA11	AT1G08010	C2C2(Zn)	917	3149
MYB113	AT1G66370	MYB	320	0								VND4_colamp	AT1G12260	NAC	6672	7726		TGA9_colamp	AT1G08320	bZIP	5199	14322
MYB105_colamp	AT1G69560	MYB	470	0								ERF27_colamp	AT1G12630	AP2/ERF	9736	10504		MYB61_colamp	AT1G09540	MYB	5671	14601
TCP15_colamp	AT1G69690	TCP	631	0								ERF27	AT1G12630	AP2/ERF	4633	7707		MYB61	AT1G09540	MYB	1412	3155
CUC3_colamp	AT1G76420	NAC	830	0								RAV1_colamp	AT1G13260	AP2/B3-like	1714	2911		DDF1	AT1G12610	AP2/ERF	832	2395
AT2G01818	AT2G01818	PLATZ	627	0								GT-1	AT1G13450	Trihelix	358	521		RAV1	AT1G13260	AP2/B3-like	5336	11829
LBD13	AT2G30340	LBD	279	0								MYB58_colamp	AT1G16490	MYB	11303	17126		MYB58	AT1G16490	MYB	777	4576
SPL3_colamp	AT2G33810	SPL/SBP	623	0								EPR1_colamp	AT1G18330	MYB	16560	23887		EPR1	AT1G18330	MYB	5312	29110
AT2G38300	AT2G38300	GARP	292	0								AT1G19000_colamp	AT1G19000	MYB	10416	17131		AT1G19000	AT1G19000	MYB	5348	12801
ERF13	AT2G44840	AP2/ERF	524	0								ERF17	AT1G19210	AP2/ERF	5998	7908		NAC200	AT1G19040	NAC	456	994
AGL6	AT2G45650	MADS	238	0								SRS7_colamp	AT1G19790	SRS	6964	11334		ERF17_colamp	AT1G19210	AP2/ERF	1306	14543
TCP9_colamp	AT2G45680	TCP	389	0								ARID3	AT1G20910	ARID	8384	10683		ARF5/MP	AT1G19850	B3-domain	7909	26659
WRKY43_colamp	AT2G46130	WRKY	606	0								ERF19_colamp	AT1G22810	AP2/ERF	2525	4672		SPL14	AT1G20980	SPL/SBP	455	2529
TCP13/PTF1_colamp	AT3G02150	TCP	262	0								ERF19	AT1G22810	AP2/ERF	2541	3765		TGA3	AT1G22070	bZIP	1528	3451
HSFA1E	AT3G02990	HSF	253	0								HHO3_colamp	AT1G25550	GARP	2164	3579		AT1G24250	AT1G24250	PAH2	341	2233
NAC47_colamp	AT3G04070	NAC	459	0								ESL2_colamp	AT1G28160	AP2/ERF	6008	9190		MYB116_colamp	AT1G25340	MYB	2584	8961
GATA15	AT3G06740	C2C2(Zn)	641	0								ERF11	AT1G28370	AP2/ERF	5860	7672		HHO3	AT1G25550	GARP	2531	11470
EIN3_colamp	AT3G20770	EIL	670	0								SND3_colamp	AT1G28470	NAC	18786	24361		STZ	AT1G27730	C2H2(Zn)	2511	20543
ZML1	AT3G21175	C2H2(Zn)	274	0								SND3	AT1G28470	NAC	23650	21330		STZ_colamp	AT1G27730	C2H2(Zn)	7030	15805
bHLH34	AT3G23210	bHLH	233	0								WRKY65_colamp	AT1G29280	WRKY	6598	11641		ESL2	AT1G28160	AP2/ERF	301	1110
TCP20_colamp	AT3G27010	TCP	403	0								WRKY71	AT1G29860	WRKY	7597	9533		COG1	AT1G29160	C2C2(Zn)	1900	11354
DEL1_colamp	AT3G48160	E2F-DP	895	0								TCP24	AT1G30210	TCP	1789	3352		WRKY65	AT1G29280	WRKY	2939	8935
AREB3_colamp	AT3G56850	bZIP	795	0								PHV	AT1G30490	HD-ZIP	5199	10285		GTL1_colamp	AT1G33240	Trihelix	9301	19310
ERF35	AT3G60490	AP2/ERF	276	0								WRKY14_colamp	AT1G30650	WRKY	5792	8726		MYB93_colamp	AT1G34670	MYB	1641	4218
AT4G12670	AT4G12670	MYB	245	0								WRKY14	AT1G30650	WRKY	2711	4679		MYB93	AT1G34670	MYB	1027	3595
ZIM	AT4G24470	C2H2(Zn)	442	0								GOA	AT1G31140	MADS	10522	15745		WIND3_colamp	AT1G36060	AP2/ERF	736	3362
ARF16	AT4G30080	B3-domain	343	0								bZIP68	AT1G32150	bZIP	9761	9044		RAP2.6	AT1G43160	AP2/ERF	874	2658
WRKY11	AT4G31550	Trihelix	314	0								NAC13	AT1G32870	NAC	4035	5744		VIP1	AT1G43700	bZIP	703	1523
ERF43_colamp	AT4G32800	AP2/ERF	934	0								GTL1	AT1G33240	Trihelix	6255	12164		ERF14	AT1G44830	AP2/ERF	564	1635
REM16	AT4G33280	AP2/B3-like	490	0								NAC16	AT1G34180	NAC	16979	15693		ABF2	AT1G45249	bZIP	1053	2299
BIM1_colamp	AT5G08130	bHLH	483	0								NAC17_colamp	AT1G34190	NAC	6075	11941		RAP2.1	AT1G46768	AP2/ERF	246	2103
TCP21_colamp	AT5G08330	TCP	643	0								NAC17	AT1G34190	NAC	2762	3861		MYBS1_colamp	AT1G49010	MYB	1920	8025
MYB92_colamp	AT5G10280	MYB	538	0								STOP1_colamp	AT1G34370	C2H2(Zn)	802	1356		REM19_colamp	AT1G49480	B3-domain	5641	22791
AIL6	AT5G10510	AP2/ERF	253	0								MYBS1	AT1G49010	MYB	16381	20527		REM19	AT1G49480	B3-domain	3490	17545
AGL15_colamp	AT5G13790	MADS	753	0								HHO6	AT1G49560	GARP	6852	9128		ERF3	AT1G50640	AP2/ERF	1185	3321
DEL2_colamp	AT5G14960	E2F-DP	715	0								HHO6_colamp	AT1G49560	GARP	11777	11848		FBH3	AT1G51140	bHLH	2300	10050
WRKY30	AT5G24110	WRKY	405	0								WIP5	AT1G51220	C2H2(Zn)	1871	3476		WIP5_colamp	AT1G51220	C2H2(Zn)	2441	4920
GATA12	AT5G25830	C2C2(Zn)	635	0								NAC20	AT1G54330	NAC	8174	7906		DOF1	AT1G51700	C2C2(Zn)	2939	11744
MYB44_colamp	AT5G67300	MYB	516	0								WRKY6_colamp	AT1G62300	WRKY	3006	5323		HB15	AT1G52150	HD-ZIP	1894	6538
												NAC28	AT1G65910	NAC	5132	8161		NAM_colamp	AT1G52880	NAC	1297	2777
												CDM1_colamp	AT1G68200	C3H(Zn)	3704	4777		NAM	AT1G52880	NAC	2437	4929
												MYB62_colamp	AT1G68320	MYB	6924	12954		ERF8	AT1G53170	AP2/ERF	1686	6541
												CRF10	AT1G68550	AP2/ERF	3300	6410		TCP3	AT1G53230	TCP	477	1416
												HHO2	AT1G68670	GARP	6821	9562		RAP2.12	AT1G53910	AP2/ERF	2876	6571
												BIM2	AT1G69010	bHLH	13744	14595		IDD7	AT1G55110	C2H2(Zn)	1113	4720
												NAP	AT1G69490	NAC	2904	4596		BPEub	AT1G59640	bHLH	500	1829
												NAP_colamp	AT1G69490	NAC	944	1703		DOF1.8_colamp	AT1G64620	C2C2(Zn)	6886	21214
												CDF5	AT1G69570	C2C2(Zn)	7455	8594		DOF1.8	AT1G64620	C2C2(Zn)	3689	12787
												TCP15	AT1G69690	TCP	746	995		HHO2_colamp	AT1G68670	GARP	1016	2114
												FUF1	AT1G71450	AP2/ERF	13855	14277		BIM2_colamp	AT1G69010	bHLH	8830	26241
												TCP22	AT1G72010	TCP	1497	2290		CRC	AT1G69180	C2H2(Zn)	1308	9178
												TCP22_colamp	AT1G72010	TCP	1680	2336		CDF5_colamp	AT1G69570	C2C2(Zn)	1423	5168
												AT1G72740_colamp	AT1G72740	MYB	11970	17802		ATHB13	AT1G69780	HD-ZIP	8788	23232
												AT1G72740	AT1G72740	MYB	2623	3691		HB18_colamp	AT1G70920	HD-ZIP	1243	3868
												RKD2_colamp	AT1G74480	RWP-RK	5579	9282		RKD2	AT1G74480	RWP-RK	308	1002
												MYB31	AT1G74650	MYB	9872	19568		BZR1	AT1G75080	BZR1/BES1	356	1018
												AT1G74840	AT1G74840	MYB	6367	10169		HB33_colamp	AT1G75240	ZF-HD	4814	14246
												HB33	AT1G75240	ZF-HD	19478	20104		bZIP44	AT1G75390	bZIP	511	2679
												CUC3	AT1G76420	NAC	4772	6336		GT2	AT1G76890	Trihelix	2857	9430
												GT2_colamp	AT1G76890	Trihelix	4155	7665		bZIP50_colamp	AT1G77920	bZIP	6918	18402
												ERF37_colamp	AT1G77200	AP2/ERF	20418	21450		MYB63	AT1G79180	MYB	1067	2666
												ERF37	AT1G77200	AP2/ERF	2884	5667		GCC7	AT2G01060	GARP	4590	10706
												bZIP50	AT1G77920	bZIP	2357	3729		GCC7_colamp	AT2G01060	GARP	447	10723
												BEH4	AT1G78700	BZR1/BES1	2857	5147		BPC1	AT2G01930	BBR/BPC	626	1482
												SMB	AT1G79580	NAC	17619	16141		SGR5	AT2G01940	C2H2(Zn)	802	2240
												SMB_colamp	AT1G79580	NAC	22454	23913		IDD5_colamp	AT2G02070	C2H2(Zn)	2364	9121
												WRKY40	AT1G80840	WRKY	4568	7114		IDD4	AT2G02080	C2H2(Zn)	5373	12546
												BPC1_colamp	AT2G01930	BBR/BPC	9126	16217		LOV1	AT2G02450	NAC	2106	6013
												SGR5_colamp	AT2G01940	C2H2(Zn)	10256	16729		WRKY3	AT2G03340	WRKY	206	1287
												MYB88	AT2G02820	MYB	4431	8528		HHO4	AT2G03500	GARP	5211	12731
												bZIP48	AT2G04038	bZIP	497	876		GRF6	AT2G06200	GRF	1276	6529
												bZIP48_colamp	AT2G04038	bZIP	2977	4229		GAL1	AT2G15740	C2H2(Zn)	1230	3257
												VND1	AT2G18060	NAC	7130	7156		GBF5	AT2G18160	bZIP	1113	2445
												GBF5_colamp	AT2G18160	bZIP	2372	4130		HB24	AT2G18350	ZF-HD	2153	4870
												HB24_colamp	AT2G18350	ZF-HD	10236	16560		HB21_colamp	AT2G18550	HD-ZIP	7070	14579
												GATA20_colamp	AT2G18380	C2C2(Zn)	15440	17519		HB21	AT2G18550	HD-ZIP	2330	7560
												CPP1_colamp	AT2G20110	CPP	19087	23996		CPP1	AT2G20110	CPP	2239	6400
												PHL4_colamp	AT2G20400	GARP	4758	6113		SVP_colamp	AT2G22540	MADS	3612	10822
												SVP	AT2G22540	MADS	5175	9865		WRKY15_colamp	AT2G23320	WRKY	3132	6722
												MYB70	AT2G23290	MYB	9355	11564		DEAR3	AT2G23340	AP2/ERF	876	3110
												WRKY15	AT2G23320	WRKY	15217	22672		NAC38	AT2G24430	NAC	2146	6176
												DEAR3_colamp	AT2G23340	AP2/ERF	5231	9610		MYB81	AT2G26960	MYB	756	3231
												NTL8	AT2G27300	NAC	3578	5913		WRKY25	AT2G30250	WRKY	2659	5826
												DOF2.2_colamp	AT2G28810	C2C2(Zn)	14423	25591		WRKY21	AT2G30590	WRKY	677	1537
												DOF2.2	AT2G28810	C2C2(Zn)	18652	24032		bHLH10_colamp	AT2G31220	bHLH	3931	8168
												WRKY25_colamp	AT2G30250	WRKY	11412	15153		ABS7_colamp	AT2G32460	MYB	3349	10146
												LBD13_colamp	AT2G30340	LBD	2734	3715		ASR3_colamp	AT2G33550	Trihelix	3697	8651
												ERF15_colamp	AT2G31230	AP2/ERF	9791	15994		ERF112_colamp	AT2G33710	AP2/ERF	4067	13110
												ERF15	AT2G31230	AP2/ERF	6541	9908		bZIP16	AT2G35530	bZIP	714	1740
												ERF112	AT2G33710	AP2/ERF	3841	5544		E2F3	AT2G36010	E2F-DP	560	1371
												bZIP16_colamp	AT2G35530	bZIP	4168	6664		PEAR1_colamp	AT2G37590	C2C2(Zn)	1057	7767
												ERF38	AT2G35700	AP2/ERF	3603	5518		DREB19	AT2G38340	AP2/ERF	1229	3919
												E2F3_colamp	AT2G36010	E2F-DP	4144	5764		bZIP18	AT2G40620	bZIP	1919	4101
												ABI5_colamp	AT2G36270	bZIP	3554	4378		bZIP18_colamp	AT2G40620	bZIP	4676	10090
												ABI5	AT2G36270	bZIP	3214	4855		HSFB3_colamp	AT2G41690	HSF	388	1171
												PEAR1	AT2G37590	C2C2(Zn)	10484	19291		LBD16	AT2G42430	LBD	291	624
												DREB19_colamp	AT2G38340	AP2/ERF	6231	11171		ERF13_colamp	AT2G44840	AP2/ERF	3066	9556
												WRKY33	AT2G38470	WRKY	3839	5593		ERF34_colamp	AT2G44940	AP2/ERF	2374	5163
												AT2G40260_colamp	AT2G40260	GARP	12463	16482		GRF9_colamp	AT2G45480	GRF	741	2374
												AT2G40260	AT2G40260	GARP	3132	5434		GBF3_colamp	AT2G46270	bZIP	4036	9767
												WRKY55	AT2G40740	WRKY	4730	9034		GBF3	AT2G46270	bZIP	2225	6267
												SPL9	AT2G42200	SPL/SBP	10793	20844		DAG2_colamp	AT2G46590	C2C2(Zn)	1717	9982
												SPL9_colamp	AT2G42200	SPL/SBP	17204	20802		DAG2	AT2G46590	C2C2(Zn)	1576	14356
												LBD16_colamp	AT2G42430	LBD	3587	5704		HB-7	AT2G46680	HD-ZIP	1024	10616
												NAC42	AT2G43000	NAC	3894	6110		HB20_colamp	AT3G01220	HD-ZIP	881	5911
												LBD19	AT2G45410	LBD	6457	8629		MYB57	AT3G01530	MYB	3776	12403
												LBD19_colamp	AT2G45410	LBD	11934	15348		WRKY45_colamp	AT3G01970	WRKY	802	3053
												LBD18	AT2G45420	LBD	4474	5578		MYB107_colamp	AT3G02940	MYB	1744	5263
												LBD18_colamp	AT2G45420	LBD	13761	14686		MYR2_colamp	AT3G04030	GARP	2751	5833
												TCP9	AT2G45680	TCP	449	450		NAC46	AT3G04060	NAC	2188	5139
												NST1	AT2G46770	NAC	10382	11344		NAC47	AT3G04070	NAC	1882	7691
												NST1_colamp	AT2G46770	NAC	11663	13426		MYB108	AT3G06490	MYB	947	2175
												SPL1_colamp	AT2G47070	SPL/SBP	6807	8370		MYB83_colamp	AT3G08500	MYB	5052	14502
												SPL1	AT2G47070	SPL/SBP	4300	4570		RVE8_colamp	AT3G09600	MYB	7775	18853
												WRKY45	AT3G01970	WRKY	7854	10276		RVE8	AT3G09600	MYB	3218	10676
												MYB107	AT3G02940	MYB	5296	8199		AT3G10580_colamp	AT3G10580	MYB	1986	5180
												NAC45	AT3G03200	NAC	10974	11803		bZIP28	AT3G10800	bZIP	553	1726
												NAC45_colamp	AT3G03200	NAC	3926	6118		GGS1	AT3G11280	MYB	444	2031
												MYR2	AT3G04030	GARP	9829	17043		MYB65_colamp	AT3G11440	MYB	4559	9977
												NAC46_colamp	AT3G04060	NAC	7723	13094		MYB65	AT3G11440	MYB	706	2899
												AT3G09735	AT3G09735	S1Fa-like	7661	7818		KHZ1_colamp	AT3G12130	C3H(Zn)	2681	12290
												AT3G10030_colamp	AT3G10030	Trihelix	1457	2680		MYB67	AT3G12720	MYB	8382	19668
												AT3G10030	AT3G10030	Trihelix	581	968		PHL12_colamp	AT3G12730	GARP	5288	10750
												AT3G10113	AT3G10113	MYB	23147	27249		IDD11_colamp	AT3G13810	C2H2(Zn)	1124	3281
												NAC50_colamp	AT3G10480	NAC	10357	11167		ERF4_colamp	AT3G15210	AP2/ERF	2001	9348
												NAC50	AT3G10480	NAC	11460	10034		NAC3	AT3G15500	NAC	1419	7513
												NAC53_colamp	AT3G10500	NAC	6091	7503		NAC58_colamp	AT3G18400	NAC	1110	6607
												NAC53	AT3G10500	NAC	4224	5593		ERF7	AT3G20310	AP2/ERF	4540	14013
												TGA6	AT3G12250	bZIP	13979	13532		EIN3	AT3G20770	EIL	292	1209
												TGA6_colamp	AT3G12250	bZIP	12705	14722		BBX31	AT3G21890	C2C2(Zn)	6500	16775
												ASIL2	AT3G14180	Trihelix	3838	6618		SOL1_colamp	AT3G22760	CPP	6833	13916
												CUC1	AT3G15170	NAC	1737	3109		SOL1	AT3G22760	CPP	2142	7920
												ERF4	AT3G15210	AP2/ERF	2984	5845		HSFA6B	AT3G22830	HSF	4936	25949
												SPL5	AT3G15270	SPL/SBP	2642	4992		ESE1	AT3G23220	AP2/ERF	546	1512
												SPL5_colamp	AT3G15270	SPL/SBP	20698	22225		HSFC1_colamp	AT3G24520	HSF	1800	3733
												ERF36_colamp	AT3G16280	AP2/ERF	13081	13312		HB34	AT3G28920	ZF-HD	3530	7200
												NAC57	AT3G17730	NAC	5011	4749		MYB121	AT3G30210	MYB	808	2067
												NAC57_colamp	AT3G17730	NAC	5727	5463		DOF3.2_colamp	AT3G45610	C2C2(Zn)	5169	17475
												NAC58	AT3G18400	NAC	10230	13243		DOF3.2	AT3G45610	C2C2(Zn)	5467	17122
												VRN1	AT3G18990	B3-domain	4202	7028		CDF3_colamp	AT3G47500	C2C2(Zn)	6503	14724
												HSFA6B_colamp	AT3G22830	HSF	5577	8977		CEJ1_colamp	AT3G50260	AP2/ERF	4953	10775
												PHL2	AT3G24120	GARP	21468	33768		DOF3.5	AT3G52440	C2C2(Zn)	1059	6256
												PHL2_colamp	AT3G24120	GARP	12187	18270		MYB27	AT3G53200	MYB	1090	3215
												HSFC1	AT3G24520	HSF	3206	4621		MYB27_colamp	AT3G53200	MYB	2322	5149
												GT-4_colamp	AT3G25990	Trihelix	1698	2685		AREB3	AT3G56850	bZIP	2235	4617
												FUS3	AT3G26790	B3-domain	2351	3266		GATA4	AT3G60530	C2C2(Zn)	453	1611
												TCP20	AT3G27010	TCP	846	1167		ZAT9	AT3G60580	C2H2(Zn)	2292	11065
												MYB118_colamp	AT3G27785	MYB	2570	4304		HDG1	AT3G61150	HD-ZIP	3684	11647
												HB34_colamp	AT3G28920	ZF-HD	12136	23553		bZIP53	AT3G62420	bZIP	3092	7103
												zfGRF/AT3G42860	AT3G42860	CCHC(Zn)	1364	2415		STKL2	AT4G00250	GeBP	5756	11654
												TRP2	AT3G46590	MYB	382	585		ANL2	AT4G00730	HD-ZIP	2469	8312
												TRP2_colamp	AT3G46590	MYB	1952	2462		RVE5_colamp	AT4G01280	MYB	4025	14953
												CDF3	AT3G47500	C2C2(Zn)	5192	8096		NGA4	AT4G01500	AP2/B3-like	316	2235
												NAC62	AT3G49530	NAC	3031	4398		NTM1_colamp	AT4G01540	NAC	1018	4783
												NAC62_colamp	AT3G49530	NAC	4591	5883		MYB55_colamp	AT4G01680	MYB	2577	10051
												MYB77	AT3G50060	MYB	21320	27263		PDF2	AT4G04890	HD-ZIP	658	2160
												CEJ1	AT3G50260	AP2/ERF	13682	19546		MYB74_colamp	AT4G05100	MYB	857	3061
												OBP1	AT3G50410	C2C2(Zn)	13451	23458		DEAR5	AT4G06746	AP2/ERF	580	2274
												DOF3.5_colamp	AT3G52440	C2C2(Zn)	19251	24177		NAC70	AT4G10350	NAC	3790	10605
												OBP3	AT3G55370	C2C2(Zn)	9577	16626		HSFB2B	AT4G11660	HSF	475	963
												WRKY70	AT3G56400	WRKY	5897	8244		CAMTA5	AT4G16150	CAMTA	275	773
												SPL15_colamp	AT3G57920	SPL/SBP	18037	19981		MYB98	AT4G18770	MYB	2469	5558
												ERF35_colamp	AT3G60490	AP2/ERF	7149	9000		HSFA4A	AT4G18880	HSF	331	756
												bZIP53_colamp	AT3G62420	bZIP	6730	10343		BEH3	AT4G18890	BZR1/BES1	217	865
												WRKY22_colamp	AT4G01250	WRKY	10055	14794		WRKY29	AT4G23550	WRKY	890	2794
												WRKY22	AT4G01250	WRKY	16918	22769		WRKY29_colamp	AT4G23550	WRKY	5197	16024
												RVE5	AT4G01280	MYB	8261	9550		WRKY7	AT4G24240	WRKY	537	1926
												NTM1	AT4G01540	NAC	11058	10832		CBF2	AT4G25470	AP2/ERF	927	3345
												NTL13	AT4G01550	NAC	3677	5202		CBF3	AT4G25480	AP2/ERF	1814	4987
												NAC70_colamp	AT4G10350	NAC	12363	14079		WRKY20	AT4G26640	WRKY	1012	2213
												HSFB2B_colamp	AT4G11660	HSF	2269	3511		AT4G31060	AT4G31060	AP2/ERF	1060	3247
												TCX2	AT4G14770	CPP	3908	6716		WRKY18	AT4G31800	WRKY	8490	18456
												TCX2_colamp	AT4G14770	CPP	15068	17727		WRKY18_colamp	AT4G31800	WRKY	2836	11845
												FAR1	AT4G15090	FRS-FRF	527	957		ERF43	AT4G32800	AP2/ERF	767	3779
												ERF39	AT4G16750	AP2/ERF	9557	15677		RRTF1	AT4G34410	AP2/ERF	1868	4570
												NAC71_colamp	AT4G17980	NAC	4696	8531		RRTF1_colamp	AT4G34410	AP2/ERF	846	3467
												NAC71	AT4G17980	NAC	8036	15113		GBF6	AT4G34590	bZIP	2408	9894
												WRKY28	AT4G18170	WRKY	9576	13501		VND2_colamp	AT4G36160	NAC	2114	4829
												DOF4.3_colamp	AT4G21040	C2C2(Zn)	15835	19070		DOF4.7	AT4G38000	C2C2(Zn)	1833	7257
												DOF4.5	AT4G21080	C2C2(Zn)	19893	24304		FRS9	AT4G38170	FRS-FRF	1433	3662
												WRKY31_colamp	AT4G22070	WRKY	2018	3489		GT-3a	AT5G01380	Trihelix	589	1320
												CBF2_colamp	AT4G25470	AP2/ERF	12017	10689		PEAR2	AT5G02460	C2C2(Zn)	14981	30519
												CBF3_colamp	AT4G25480	AP2/ERF	3790	7176		PEAR2_colamp	AT5G02460	C2C2(Zn)	2606	14852
												CBF1	AT4G25490	AP2/ERF	5818	6942		LCL1	AT5G02840	MYB	2639	5618
												CBF1_colamp	AT4G25490	AP2/ERF	8328	11600		LCL1_colamp	AT5G02840	MYB	959	2752
												AT4G26030	AT4G26030	C2H2(Zn)	6342	11315		JKD	AT5G03150	C2H2(Zn)	696	2160
												CRF4_colamp	AT4G27950	AP2/ERF	1341	2482		ZAT14L	AT5G04390	C2H2(Zn)	2023	9238
												SND2_colamp	AT4G28500	NAC	21302	23342		ENAP2_colamp	AT5G05550	Trihelix	1883	8441
												NAC75	AT4G29230	NAC	3385	4382		DIV6	AT5G05790	MYB	654	3605
												MYB3R1_colamp	AT4G32730	MYB	6881	12065		ERF115_colamp	AT5G07310	AP2/ERF	3691	9647
												MYB3R1	AT4G32730	MYB	10781	10254		ERF115	AT5G07310	AP2/ERF	723	2454
												VND2	AT4G36160	NAC	12647	11748		NAC79	AT5G07680	NAC	879	2817
												HB40_colamp	AT4G36740	HD-ZIP	13547	24877		MYBS2	AT5G08520	MYB	1738	4665
												HB40	AT4G36740	HD-ZIP	16248	26424		SHA2	AT5G08750	C3H(Zn)	264	968
												BEH2	AT4G36780	BZR1/BES1	4234	6039		CAMTA1	AT5G09410	CAMTA	1067	2776
												HHO5	AT4G37180	GARP	17162	13964		TGA4	AT5G10030	bZIP	1187	4001
												HHO5_colamp	AT4G37180	GARP	4128	5716		HY5_colamp	AT5G11260	bZIP	3462	10140
												MYB73	AT4G37260	MYB	5078	9380		MYB3R-4	AT5G11510	MYB	409	1965
												MYB3R5	AT5G02320	MYB	1418	2706		WRKY75_colamp	AT5G13080	WRKY	3482	10424
												HB51_colamp	AT5G03790	HD-ZIP	13251	22579		RVE1_colamp	AT5G17300	MYB	1956	13743
												HB51	AT5G03790	HD-ZIP	9888	18537		PUCHI_colamp	AT5G18560	AP2/ERF	665	2691
												NTL11_colamp	AT5G04410	NAC	13311	13804		RAP2.11	AT5G19790	AP2/ERF	883	2592
												NTL11	AT5G04410	NAC	10534	9869		RAP2.11_colamp	AT5G19790	AP2/ERF	3307	13638
												ENAP2	AT5G05550	Trihelix	5309	10510		ESE3_colamp	AT5G25190	AP2/ERF	632	3767
												MYB33	AT5G06100	MYB	18275	22513		ESE3	AT5G25190	AP2/ERF	1949	5561
												TGA10	AT5G06839	bZIP	469	681		TINY	AT5G25810	AP2/ERF	226	1775
												TGA10_colamp	AT5G06839	bZIP	3090	4819		WRKY50	AT5G26170	WRKY	5702	13630
												TGA2_colamp	AT5G06950	bZIP	7751	14253		ORE1	AT5G39610	NAC	1285	2765
												TGA2	AT5G06950	bZIP	1356	2334		NAC94	AT5G39820	NAC	229	738
												TGA5	AT5G06960	bZIP	1666	2604		WRKY24	AT5G41570	WRKY	3306	7303
												TCP21	AT5G08330	TCP	2046	2915		WRKY24_colamp	AT5G41570	WRKY	5670	11563
												MYBS2_colamp	AT5G08520	MYB	4419	7980		BMY2_colamp	AT5G45300	BZR1/BES1	860	2265
												TGA4_colamp	AT5G10030	bZIP	5586	6139		WRKY8	AT5G46350	WRKY	2298	20544
												WRKY75	AT5G13080	WRKY	10695	19311		NAC96	AT5G46590	NAC	5272	11012
												NAC83_colamp	AT5G13180	NAC	6344	10050		ERF5	AT5G47230	AP2/ERF	324	846
												NAC83	AT5G13180	NAC	9614	11877		HAT2_colamp	AT5G47370	HD-ZIP	1470	4191
												AGL15	AT5G13790	MADS	1158	2257		SPL13	AT5G50670	SPL/SBP	446	1179
												DEL2	AT5G14960	E2F-DP	1017	1401		ERF105	AT5G51190	AP2/ERF	1017	3017
												bZIP3	AT5G15830	bZIP	8805	8295		RAP2.10_colamp	AT5G52020	AP2/ERF	1411	4987
												HSFA1B	AT5G16820	HSF	8031	8389		RVE6	AT5G52660	MYB	1193	4000
												HSFA1B_colamp	AT5G16820	HSF	12714	13425		CUC2	AT5G53950	NAC	899	3476
												RVE1	AT5G17300	MYB	20273	26136		MYB49	AT5G54230	MYB	1633	6147
												BRAVO_colamp	AT5G17800	MYB	2637	4765		MYB103_colamp	AT5G56110	MYB	2557	8910
												NAC87	AT5G18270	NAC	1506	2280		MYB103	AT5G56110	MYB	2226	8171
												NAC87_colamp	AT5G18270	NAC	2426	4119		AT5G56840	AT5G56840	MYB	3961	8737
												TCP7	AT5G23280	TCP	592	1002		AT5G56840_colamp	AT5G56840	MYB	11319	22666
												mTERF34	AT5G23930	mTERF	3232	5551		DIV1_colamp	AT5G58900	MYB	5443	18957
												WRKY30_colamp	AT5G24110	WRKY	2787	4374		TRP1	AT5G59430	MYB	363	1047
												PHL1	AT5G29000	GARP	2814	4704		OBP4_colamp	AT5G60850	C2C2(Zn)	2988	14132
												ORE1_colamp	AT5G39610	NAC	4621	7599		OBP4	AT5G60850	C2C2(Zn)	779	13861
												HB23_colamp	AT5G39760	ZF-HD	13116	21976		AT5G61620	AT5G61620	MYB	3243	7468
												HB23	AT5G39760	ZF-HD	18613	27922		ARF2	AT5G62000	B3-domain	4050	11654
												BMY2	AT5G45300	BZR1/BES1	1508	2324		HSFB2A	AT5G62020	HSF	372	1227
												GFR_colamp	AT5G45580	GARP	19228	25193		MYB99_colamp	AT5G62320	MYB	885	4060
												GFR	AT5G45580	GARP	12677	16900		C3H67	AT5G63260	C3H(Zn)	3285	14312
												WRKY8_colamp	AT5G46350	WRKY	1643	3077		ABR1_colamp	AT5G64750	AP2/ERF	2560	9210
												NAC96_colamp	AT5G46590	NAC	1064	2095		ABR1	AT5G64750	AP2/ERF	1078	2481
												MYC5	AT5G46830	bHLH	7331	8905		WIND4	AT5G65130	AP2/ERF	553	1992
												HAT2	AT5G47370	HD-ZIP	6391	10750		TGA1	AT5G65210	bZIP	1667	4089
												KUA1	AT5G47390	MYB	11992	17465		HB5	AT5G65310	HD-ZIP	12020	24687
												AT5G47660_colamp	AT5G47660	Trihelix	10878	12711		HB5_colamp	AT5G65310	HD-ZIP	8788	21715
												ERF105_colamp	AT5G51190	AP2/ERF	6328	11770		HB53_colamp	AT5G66700	HD-ZIP	304	6021
												CBF4	AT5G51990	AP2/ERF	7425	10898		HB53	AT5G66700	HD-ZIP	3647	11450
												CBF4_colamp	AT5G51990	AP2/ERF	20429	18812		IDD1_colamp	AT5G66730	C2H2(Zn)	1540	5618
												RAP2.10	AT5G52020	AP2/ERF	4835	7613		IDD1	AT5G66730	C2H2(Zn)	550	2006
												RVE6_colamp	AT5G52660	MYB	8230	15533		TRB2	AT5G67580	MYB	1697	6453
												WRKY27_colamp	AT5G52830	WRKY	17453	20476
												WRKY27	AT5G52830	WRKY	1479	2857
												CUC2_colamp	AT5G53950	NAC	1298	2466
												MYB119_colamp	AT5G58850	MYB	9560	9278
												MYB119	AT5G58850	MYB	4392	6279
												AT5G60130	AT5G60130	B3-domain	12433	19106
												AT5G61620_colamp	AT5G61620	MYB	6830	12433
												VND6_colamp	AT5G62380	NAC	2722	3508
												VND6	AT5G62380	NAC	13806	12391
												HCA2	AT5G62940	C2C2(Zn)	21277	29881
												LOB	AT5G63090	LBD	971	1461
												NAC103	AT5G64060	NAC	5364	5463
												NAC103_colamp	AT5G64060	NAC	2152	3239
												TGA1_colamp	AT5G65210	bZIP	5292	8288
												HB25/ZFHD2_colamp	AT5G65410	ZF-HD	13416	24051
												HB25/ZFHD2	AT5G65410	ZF-HD	19777	25748
												AIL7	AT5G65510	AP2/ERF	641	745
												AIL7_colamp	AT5G65510	AP2/ERF	2093	2790
												VND3	AT5G66300	NAC	1946	3315
												VND3_colamp	AT5G66300	NAC	2166	3219
												DOF5.8	AT5G66940	C2C2(Zn)	20847	23854
												DOF5.8_colamp	AT5G66940	C2C2(Zn)	8221	16383
												DEAR2_colamp	AT5G67190	AP2/ERF	14168	19614
												DEAR2	AT5G67190	AP2/ERF	1979	3624
												MYB44	AT5G67300	MYB	12101	15418

## Sheet: Supplementary Table S4
Supplementary Table S4. The results of de novo motif search for the CisCross-MACS2 and CisCross-GEM and comparison of enriched motifs with respective known motifs of TF
Peak set name	TF Family	TF name	TAIR ID	Number of peaks		p-value
				MACS2	GEM	MACS2/GEM	MACS2/CisBP	GEM/CisBP
ABI3VP1_tnt.AT5G18090_col_a	ABI3VP1	AT5G18090	AT5G18090	12	12	0.10673	0.288827	0.409413
ABI3VP1_tnt.AT5G25475_col_a	ABI3VP1	AT5G25475	AT5G25475	36	21	0.804722	0.366547	0.0112218
ABI3VP1_tnt.AT5G60130_col_a	ABI3VP1	AT5G60130	AT5G60130	2221	12433	1.90677e-19	9.69835e-14	6.06185e-14
ABI3VP1_tnt.AT5G60130_colamp_a	ABI3VP1	AT5G60130	AT5G60130	192	126	0.525021	0.164066	6.58547e-13
ABI3VP1_tnt.FUS3_col_a	ABI3VP1	FUS3	AT3G26790	2055	2351	2.24313e-13	1.3701e-08	1.45392e-08
ABI3VP1_tnt.NGA4_col_a	ABI3VP1	NGA4	AT4G01500	1146	316	1.6334e-09	3.1094e-16	2.59772e-10
ABI3VP1_tnt.REM16_col_a	ABI3VP1	REM16	AT4G33280	631	490	8.03658e-11	7.95257e-16	1.3256e-14
ABI3VP1_tnt.VRN1_col_a	ABI3VP1	VRN1	AT3G18990	8365	4202	1.88485e-08	7.35538e-16	9.50153e-16
ABI3VP1_tnt.VRN1_colamp_a	ABI3VP1	VRN1	AT3G18990	94	65	0.00420626	0.10785	0.687771
AP2EREBP_tnt.ABR1_col_a	AP2EREBP	ABR1	AT5G64750	385	1078	5.41771e-06	5.4427e-08	8.16686e-12
AP2EREBP_tnt.ABR1_colamp_a	AP2EREBP	ABR1	AT5G64750	9075	2560	8.76235e-13	4.74237e-22	7.70596e-24
AP2EREBP_tnt.AIL7_col_a	AP2EREBP	AIL7	AT5G65510	320	641	0.0436599	1.05257e-16	0.367567
AP2EREBP_tnt.AIL7_colamp_a	AP2EREBP	AIL7	AT5G65510	3402	2093	5.32905e-18	1.30665e-23	2.04947e-24
AP2EREBP_tnt.AT1G01250_col_a	AP2EREBP	AT1G01250	AT1G01250	302	182	7.8734e-11	2.47085e-15	1.93683e-15
AP2EREBP_tnt.AT1G01250_colamp_a	AP2EREBP	AT1G01250	AT1G01250	15	10	0.671993	0.143038	0.00948528
AP2EREBP_tnt.AT1G12630_col_a	AP2EREBP	AT1G12630	AT1G12630	6624	4633	5.16235e-09	1.62822e-16	9.64993e-14
AP2EREBP_tnt.AT1G12630_colamp_a	AP2EREBP	AT1G12630	AT1G12630	14001	9736	5.47493e-08	2.61318e-25	7.98389e-23
AP2EREBP_tnt.At1g19210_col_a	AP2EREBP	At1g19210	AT1G19210	6975	5998	5.16235e-09	4.10223e-09	1.81925e-10
AP2EREBP_tnt.At1g19210_colamp_a	AP2EREBP	At1g19210	AT1G19210	26344	1306	1e-10	1.40342e-09	1.05238e-09
AP2EREBP_tnt.At1g22810_col_a	AP2EREBP	At1g22810	AT1G22810	4386	2541	5.66244e-07	1.13503e-10	4.21599e-13
AP2EREBP_tnt.At1g22810_col_b	AP2EREBP	At1g22810	AT1G22810	666	1310	1.54836e-06	8.07739e-09	3.7628e-08
AP2EREBP_tnt.At1g22810_colamp_a	AP2EREBP	At1g22810	AT1G22810	4573	2525	4.38117e-12	4.71614e-14	3.35217e-10
AP2EREBP_tnt.AT1G28160_col_a	AP2EREBP	AT1G28160	AT1G28160	668	301	1.06962e-11	1.88018e-16	1.92995e-14
AP2EREBP_tnt.AT1G28160_colamp_a	AP2EREBP	AT1G28160	AT1G28160	8439	6008	2.63196e-13	9.74408e-18	8.36627e-19
AP2EREBP_tnt.At1g36060_col_a	AP2EREBP	At1g36060	AT1G36060	732	97	4.53419e-10	1.01659e-14	4.4034e-11
AP2EREBP_tnt.At1g36060_colamp_a	AP2EREBP	At1g36060	AT1G36060	3494	736	1.05203e-09	1.54045e-10	1.52051e-12
AP2EREBP_tnt.AT1G44830_col_a	AP2EREBP	AT1G44830	AT1G44830	588	564	1.8e-08	1.35425e-07	1.23859e-07
AP2EREBP_tnt.AT1G71450_col_a	AP2EREBP	AT1G71450	AT1G71450	9268	13855	4.275e-08	9.22671e-07	1.4556e-08
AP2EREBP_tnt.AT1G71450_colamp_a	AP2EREBP	AT1G71450	AT1G71450	1133	38	1.0743e-05	3.19322e-08	2.99422e-05
AP2EREBP_tnt.At1g75490_col_a	AP2EREBP	At1g75490	AT1G75490	421	59	2.30223e-06	7.13809e-10	1.14424e-10
AP2EREBP_tnt.At1g75490_colamp_a	AP2EREBP	At1g75490	AT1G75490	328	19	0.0035855	9.37345e-06	5.38258e-07
AP2EREBP_tnt.AT1G77200_col_a	AP2EREBP	AT1G77200	AT1G77200	4115	2884	8.76235e-13	1.69408e-16	7.20452e-21
AP2EREBP_tnt.AT1G77200_colamp_a	AP2EREBP	AT1G77200	AT1G77200	31140	20418	3.77394e-09	4.33266e-20	8.22692e-16
AP2EREBP_tnt.At1g77640_col_a	AP2EREBP	At1g77640	AT1G77640	4	113	0.0323093	0.0172308	9.71335e-11
AP2EREBP_tnt.At2g33710_col_a	AP2EREBP	At2g33710	AT2G33710	3019	3841	0.000290676	1.63608e-14	4.93825e-12
AP2EREBP_tnt.At2g33710_col_b	AP2EREBP	At2g33710	AT2G33710	2844	3059	0.000546295	8.08806e-13	5.23254e-07
AP2EREBP_tnt.At2g33710_colamp_a	AP2EREBP	At2g33710	AT2G33710	18007	4067	0.000285053	6.09725e-08	6.746e-08
AP2EREBP_tnt.At2g44940_col_a	AP2EREBP	At2g44940	AT2G44940	3	220	0.2286	0.29053	8.34659e-13
AP2EREBP_tnt.At2g44940_colamp_a	AP2EREBP	At2g44940	AT2G44940	5417	2374	4.71498e-10	8.92025e-16	3.1204e-28
AP2EREBP_tnt.AT3G16280_col_a	AP2EREBP	AT3G16280	AT3G16280	0	65	NA	NA	2.41645e-11
AP2EREBP_tnt.AT3G16280_colamp_a	AP2EREBP	AT3G16280	AT3G16280	17041	13081	1.51559e-10	2.75918e-25	1.15444e-16
AP2EREBP_tnt.AT3G57600_col_a	AP2EREBP	AT3G57600	AT3G57600	18	117	0.0116077	1.50536e-05	1.17278e-06
AP2EREBP_tnt.AT3G60490_col_a	AP2EREBP	AT3G60490	AT3G60490	83	276	5.02187e-12	1.24872e-12	2.56996e-17
AP2EREBP_tnt.AT3G60490_colamp_a	AP2EREBP	AT3G60490	AT3G60490	10110	7149	4.18489e-13	2.76481e-21	4.30399e-24
AP2EREBP_tnt.At4g16750_col_a	AP2EREBP	At4g16750	AT4G16750	5909	9557	5.16235e-09	4.60997e-10	2.75567e-10
AP2EREBP_tnt.At4g16750_colamp_a	AP2EREBP	At4g16750	AT4G16750	20	31	2.92865e-08	3.11923e-09	2.85374e-09
AP2EREBP_tnt.AT4G18450_col_a	AP2EREBP	AT4G18450	AT4G18450	589	51	0.000714663	1.16182e-10	3.45218e-09
AP2EREBP_tnt.At4g28140_col_a	AP2EREBP	At4g28140	AT4G28140	133	78	6.79709e-06	2.49791e-12	8.67617e-10
AP2EREBP_tnt.At4g28140_colamp_a	AP2EREBP	At4g28140	AT4G28140	166	182	2.00391e-13	9.51784e-10	2.2981e-11
AP2EREBP_tnt.At4g31060_col_a	AP2EREBP	At4g31060	AT4G31060	2118	1060	3.38052e-07	1.87188e-14	2.17409e-11
AP2EREBP_tnt.At4g31060_colamp_a	AP2EREBP	At4g31060	AT4G31060	5812	139	7.28344e-09	6.33476e-11	5.93397e-13
AP2EREBP_tnt.At4g32800_col_b	AP2EREBP	At4g32800	AT4G32800	1318	1502	4.64611e-08	1.62027e-16	1.48711e-09
AP2EREBP_tnt.At4g32800_col200_a	AP2EREBP	At4g32800	AT4G32800	1288	1449	2.81689e-08	4.82062e-10	3.75975e-25
AP2EREBP_tnt.At4g32800_colamp_a	AP2EREBP	At4g32800	AT4G32800	1303	934	3.27562e-14	2.21559e-24	2.31905e-21
AP2EREBP_tnt.At5g18450_col_a	AP2EREBP	At5g18450	AT5G18450	145	142	9.33594e-07	1.45485e-06	1.80801e-10
AP2EREBP_tnt.At5g65130_col_a	AP2EREBP	At5g65130	AT5G65130	161	553	0.000348067	6.05788e-08	1.87184e-10
AP2EREBP_tnt.At5g65130_colamp_a	AP2EREBP	At5g65130	AT5G65130	153	155	8.55687e-13	2.45671e-10	8.53576e-14
AP2EREBP_tnt.At5g67000_col_a	AP2EREBP	At5g67000	AT5G67000	7	8	0.0351742	0.997487	0.149808
AP2EREBP_tnt.CBF1_col_a	AP2EREBP	CBF1	AT4G25490	5638	5818	1.34588e-12	5.27746e-15	7.18726e-23
AP2EREBP_tnt.CBF1_colamp_a	AP2EREBP	CBF1	AT4G25490	14876	8328	2e-10	4.35398e-16	7.30468e-14
AP2EREBP_tnt.CBF2_col_a	AP2EREBP	CBF2	AT4G25470	3875	927	2.10938e-11	7.43283e-20	3.45219e-15
AP2EREBP_tnt.CBF2_colamp_a	AP2EREBP	CBF2	AT4G25470	16385	12017	4.12711e-15	3.49788e-23	2.40967e-17
AP2EREBP_tnt.CBF3_col_a	AP2EREBP	CBF3	AT4G25480	5728	1814	3.69657e-14	9.60563e-20	2.89805e-17
AP2EREBP_tnt.CBF3_colamp_a	AP2EREBP	CBF3	AT4G25480	9687	3790	4.74571e-18	1.57173e-12	1.04318e-12
AP2EREBP_tnt.CBF4_col_a	AP2EREBP	CBF4	AT5G51990	9017	7425	5.16235e-09	3.93136e-15	1.87649e-12
AP2EREBP_tnt.CBF4_colamp_a	AP2EREBP	CBF4	AT5G51990	26329	20429	8.76235e-13	3.55956e-15	1.20594e-21
AP2EREBP_tnt.CEJ1_col_a	AP2EREBP	CEJ1	AT3G50260	10640	13682	2.58117e-09	1.32447e-13	2.16566e-10
AP2EREBP_tnt.CEJ1_colamp_a	AP2EREBP	CEJ1	AT3G50260	12149	4953	6.8455e-13	7.29784e-24	8.64953e-23
AP2EREBP_tnt.CRF10_col100_a	AP2EREBP	CRF10	AT1G68550	4934	3300	0.0134237	2.62047e-05	7.29825e-11
AP2EREBP_tnt.CRF10_colamp_a	AP2EREBP	CRF10	AT1G68550	225	244	1.05654e-13	6.67048e-15	4.48869e-12
AP2EREBP_tnt.CRF4_col_a	AP2EREBP	CRF4	AT4G27950	18	56	0.324638	0.737441	7.76314e-07
AP2EREBP_tnt.CRF4_colamp_a	AP2EREBP	CRF4	AT4G27950	1873	1341	4.08631e-05	2.7227e-09	2.15032e-10
AP2EREBP_tnt.DDF1_col_a	AP2EREBP	DDF1	AT1G12610	6817	832	2.10938e-11	8.55084e-19	8.34369e-14
AP2EREBP_tnt.DDF1_colamp_a	AP2EREBP	DDF1	AT1G12610	80	50	0.0860227	0.0437946	0.550331
AP2EREBP_tnt.DDF2_col_a	AP2EREBP	DDF2	AT1G63030	686	128	1.10898e-12	5.58321e-24	3.75895e-17
AP2EREBP_tnt.DEAR2_col_a	AP2EREBP	DEAR2	AT5G67190	1548	1979	2.58117e-09	4.2783e-08	4.88936e-08
AP2EREBP_tnt.DEAR2_colamp_a	AP2EREBP	DEAR2	AT5G67190	25959	14168	6.39274e-07	5.44107e-08	4.13506e-08
AP2EREBP_tnt.DEAR3_col_a	AP2EREBP	DEAR3	AT2G23340	2076	876	3.20887e-11	1.38597e-25	8.61393e-19
AP2EREBP_tnt.DEAR3_colamp_a	AP2EREBP	DEAR3	AT2G23340	10609	5231	1.57722e-11	1.56198e-26	2.26741e-23
AP2EREBP_tnt.DEAR5_col_a	AP2EREBP	DEAR5	AT4G06746	913	580	1.83203e-08	4.64453e-19	3.70953e-14
AP2EREBP_tnt.DEAR5_colamp_a	AP2EREBP	DEAR5	AT4G06746	54	24	0.630808	0.176647	0.568443
AP2EREBP_tnt.DREB19_col_a	AP2EREBP	DREB19	AT2G38340	972	1229	4.12711e-16	7.65217e-18	7.87015e-16
AP2EREBP_tnt.DREB19_colamp_a	AP2EREBP	DREB19	AT2G38340	12679	6231	1.1932e-11	7.05693e-25	2.89794e-21
AP2EREBP_tnt.DREB2_col_a	AP2EREBP	DREB2	AT5G05410	9	375	0.066497	0.00112982	1.56316e-14
AP2EREBP_tnt.DREB2_colamp_a	AP2EREBP	DREB2	AT5G05410	247	122	4.99017e-09	3.46583e-12	1.4365e-15
AP2EREBP_tnt.DREB26_col_a	AP2EREBP	DREB26	AT1G21910	459	75	6.94766e-08	9.83491e-06	7.50557e-06
AP2EREBP_tnt.ERF1_col_a	AP2EREBP	ERF1	AT3G23240	23	12	0.00891095	1.63972e-07	8.82119e-09
AP2EREBP_tnt.ERF1_colamp_a	AP2EREBP	ERF1	AT3G23240	606	469	6.87444e-07	6.81498e-09	5.20554e-21
AP2EREBP_tnt.ERF10_col_a	AP2EREBP	ERF10	AT1G03800	15	478	0.175624	0.0257815	3.00723e-10
AP2EREBP_tnt.ERF10_colamp_a	AP2EREBP	ERF10	AT1G03800	807	210	1.24109e-07	6.42368e-10	5.69038e-15
AP2EREBP_tnt.ERF104_col_a	AP2EREBP	ERF104	AT5G61600	47	328	0.000632978	1.53781e-09	2.05474e-15
AP2EREBP_tnt.ERF104_colamp_a	AP2EREBP	ERF104	AT5G61600	43	36	0.000814918	7.03737e-08	9.63983e-09
AP2EREBP_tnt.ERF105_col_a	AP2EREBP	ERF105	AT5G51190	250	1017	1.8225e-08	2.47991e-13	1.13307e-14
AP2EREBP_tnt.ERF105_col_b	AP2EREBP	ERF105	AT5G51190	188	1024	1.36028e-06	1.54283e-13	4.14835e-13
AP2EREBP_tnt.ERF105_colamp_a	AP2EREBP	ERF105	AT5G51190	15279	6328	5.4675e-08	1.07983e-16	1.53572e-13
AP2EREBP_tnt.ERF11_col_b	AP2EREBP	ERF11	AT1G28370	2479	5860	2.52068e-07	1.41012e-10	9.81442e-10
AP2EREBP_tnt.ERF11_colamp_a	AP2EREBP	ERF11	AT1G28370	3587	128	3.82012e-07	2.55284e-25	2.86794e-08
AP2EREBP_tnt.ERF115_col_a	AP2EREBP	ERF115	AT5G07310	1912	723	4.75271e-09	1.66027e-12	4.17946e-15
AP2EREBP_tnt.ERF115_colamp_a	AP2EREBP	ERF115	AT5G07310	10175	3691	4.55642e-11	7.76125e-17	1.2236e-18
AP2EREBP_tnt.ERF13_col_b	AP2EREBP	ERF13	AT2G44840	42	524	1.60199e-05	8.38315e-11	2.19454e-12
AP2EREBP_tnt.ERF13_colamp_a	AP2EREBP	ERF13	AT2G44840	13264	3066	2.75213e-08	1.71052e-16	1.96974e-09
AP2EREBP_tnt.ERF15_col_b	AP2EREBP	ERF15	AT2G31230	4651	6541	2.64402e-09	2.56539e-13	2.65222e-18
AP2EREBP_tnt.ERF15_col100_a	AP2EREBP	ERF15	AT2G31230	3990	3951	7.8125e-07	2.26131e-11	1.12638e-15
AP2EREBP_tnt.ERF15_colamp_a	AP2EREBP	ERF15	AT2G31230	17879	9791	5.2395e-13	4.49753e-16	3.72853e-25
AP2EREBP_tnt.ERF2_col_a	AP2EREBP	ERF2	AT5G47220	718	122	0.000711779	1.74497e-19	7.68126e-08
AP2EREBP_tnt.ERF2_colamp_a	AP2EREBP	ERF2	AT5G47220	766	306	2.2418e-07	3.09463e-15	8.85257e-15
AP2EREBP_tnt.ERF3_col_a	AP2EREBP	ERF3	AT1G50640	2449	1185	8.17965e-05	8.0773e-20	1.09326e-08
AP2EREBP_tnt.ERF3_colamp_a	AP2EREBP	ERF3	AT1G50640	2459	244	3.6421e-06	1.17188e-08	3.43821e-14
AP2EREBP_tnt.ERF38_col_a	AP2EREBP	ERF38	AT2G35700	3195	3603	1.00021e-07	2.16195e-07	1.19866e-06
AP2EREBP_tnt.ERF4_col_a	AP2EREBP	ERF4	AT3G15210	2392	2984	1.2207e-09	7.14398e-19	1.878e-17
AP2EREBP_tnt.ERF4_colamp_a	AP2EREBP	ERF4	AT3G15210	9925	2001	6.44901e-13	2.06598e-21	1.76528e-20
AP2EREBP_tnt.ERF48_col_a	AP2EREBP	ERF48	AT2G40340	128	23	0.826437	5.02354e-06	0.999995
AP2EREBP_tnt.ERF5_col_a	AP2EREBP	ERF5	AT5G47230	638	324	1.0203e-08	7.79361e-10	6.27017e-10
AP2EREBP_tnt.ERF5_colamp_a	AP2EREBP	ERF5	AT5G47230	53	28	1.50623e-07	2.78814e-11	8.9424e-10
AP2EREBP_tnt.ERF6_col_a	AP2EREBP	ERF6	AT4G17490	68	186	4.90166e-11	6.45666e-11	7.32433e-12
AP2EREBP_tnt.ERF6_col_b	AP2EREBP	ERF6	AT4G17490	59	186	0.000361686	3.45517e-10	4.82864e-15
AP2EREBP_tnt.ERF7_col_a	AP2EREBP	ERF7	AT3G20310	1399	4540	2.29376e-07	2.52494e-13	1.20063e-09
AP2EREBP_tnt.ERF7_colamp_a	AP2EREBP	ERF7	AT3G20310	2982	428	2.45346e-11	7.14577e-12	2.13399e-12
AP2EREBP_tnt.ERF73_col_a	AP2EREBP	ERF73	AT1G72360	45	136	0.000309407	1.34177e-10	7.70483e-11
AP2EREBP_tnt.ERF73_colamp_a	AP2EREBP	ERF73	AT1G72360	17	20	2.17419e-05	1.88978e-09	4.78817e-08
AP2EREBP_tnt.ERF8_col_a	AP2EREBP	ERF8	AT1G53170	2097	1686	4.54639e-06	1.33744e-09	4.16972e-10
AP2EREBP_tnt.ERF8_colamp_a	AP2EREBP	ERF8	AT1G53170	8293	400	1.12157e-13	8.17631e-22	1.37979e-17
AP2EREBP_tnt.ERF9_col_a	AP2EREBP	ERF9	AT5G44210	13	385	0.000490558	1.78284e-05	3.62446e-10
AP2EREBP_tnt.ERF9_colamp_a	AP2EREBP	ERF9	AT5G44210	493	270	2.75074e-12	9.48618e-19	2.56457e-19
AP2EREBP_tnt.ESE1_col_a	AP2EREBP	ESE1	AT3G23220	259	546	0.0651796	1.54291e-05	3.75275e-12
AP2EREBP_tnt.ESE1_colamp_a	AP2EREBP	ESE1	AT3G23220	95	71	5.80381e-06	4.36732e-10	2.59461e-10
AP2EREBP_tnt.ESE3_col_a	AP2EREBP	ESE3	AT5G25190	3394	1949	6.31933e-10	6.95839e-14	5.29527e-12
AP2EREBP_tnt.ESE3_colamp_a	AP2EREBP	ESE3	AT5G25190	2117	632	2.89157e-11	7.18896e-14	2.47799e-14
AP2EREBP_tnt.LEP_col_a	AP2EREBP	LEP	AT5G13910	368	80	0.00077652	2.21475e-09	1.72627e-08
AP2EREBP_tnt.PLT1_col_a	AP2EREBP	PLT1	AT3G20840	195	77	8.48916e-12	3.35763e-13	9.26266e-15
AP2EREBP_tnt.PLT1_colamp_a	AP2EREBP	PLT1	AT3G20840	160	155	1.45887e-17	1.93626e-17	4.05194e-20
AP2EREBP_tnt.PLT3_col_a	AP2EREBP	PLT3	AT5G10510	419	253	4.65712e-16	2.51237e-23	6.33882e-16
AP2EREBP_tnt.PUCHI_col_a	AP2EREBP	PUCHI	AT5G18560	201	142	2.66842e-06	5.47643e-10	1.26743e-15
AP2EREBP_tnt.PUCHI_colamp_a	AP2EREBP	PUCHI	AT5G18560	1406	665	5.57699e-06	2.40735e-19	2.01748e-10
AP2EREBP_tnt.RAP21_col_a	AP2EREBP	RAP2.1	AT1G46768	1881	246	2.5837e-07	1.57388e-07	6.42378e-10
AP2EREBP_tnt.RAP21_colamp_a	AP2EREBP	RAP2.1	AT1G46768	977	126	1.44229e-05	3.136e-07	1.28735e-10
AP2EREBP_tnt.Rap210_col_a	AP2EREBP	Rap2.10	AT5G52020	4544	4835	6.60673e-11	1.98035e-18	6.68449e-20
AP2EREBP_tnt.Rap210_colamp_a	AP2EREBP	Rap2.10	AT5G52020	6298	1411	3.86208e-08	7.91169e-16	7.85883e-16
AP2EREBP_tnt.RAP211_col_a	AP2EREBP	RAP2.11	AT5G19790	1369	883	1.90735e-06	9.24913e-07	4.69529e-07
AP2EREBP_tnt.RAP211_colamp_a	AP2EREBP	RAP2.11	AT5G19790	20971	3307	9.53672e-06	5.02919e-07	2.06397e-07
AP2EREBP_tnt.RAP212_col_a	AP2EREBP	RAP212	AT1G53910	1652	2876	7.78081e-09	4.01293e-11	4.79579e-13
AP2EREBP_tnt.RAP26_col_a	AP2EREBP	RAP2.6	AT1G43160	1433	874	9.09179e-10	6.49786e-14	1.1583e-11
AP2EREBP_tnt.RAP26_colamp_a	AP2EREBP	RAP2.6	AT1G43160	6160	296	2.05835e-07	7.3548e-08	5.6863e-14
AP2EREBP_tnt.RRTF1_col_a	AP2EREBP	RRTF1	AT4G34410	1040	1868	2.5e-10	2.35463e-19	4.21223e-16
AP2EREBP_tnt.RRTF1_colamp_a	AP2EREBP	RRTF1	AT4G34410	3528	846	1e-10	1.74769e-19	1.8565e-16
AP2EREBP_tnt.SHN3_col_a	AP2EREBP	SHN3	AT5G11190	23	143	0.0079056	2.23131e-08	4.82759e-06
AP2EREBP_tnt.TINY_col_a	AP2EREBP	TINY	AT5G25810	1765	226	1.32e-06	1.40126e-07	1.12559e-12
ARF_ecoli.MP_col_v31	ARF	MP	AT1G19850	1042	3306	4.38112e-16	2.23267e-15	1.78781e-14
ARF_ecoli.MP_col_v35	ARF	MP	AT1G19850	0	7909	NA	NA	1.1008e-18
ARF_tnt.ARF16_col_b	ARF	ARF16	AT4G30080	543	343	0.177393	0.000327631	5.23417e-11
ARF_tnt.ARF2_col_v31	ARF	ARF2	AT5G62000	264	4050	1.31631e-16	1.02436e-06	3.10299e-06
ARID_tnt.AT1G04880_col_a	ARID	AT1G04880	AT1G04880	55	39	2.70471e-08	2.6636e-11	3.62261e-13
ARID_tnt.AT1G04880_colamp_a	ARID	AT1G04880	AT1G04880	1857	729	8.0407e-14	4.65422e-30	2.50642e-16
ARID_tnt.AT1G20910_col_a	ARID	AT1G20910	AT1G20910	7305	8384	0.000829766	5.28219e-07	5.63414e-06
ARID_tnt.At1g76110_col_a	ARID	At1g76110	AT1G76110	2	5	0.694912	0.104084	0.654949
ARID_tnt.At1g76110_colamp_a	ARID	At1g76110	AT1G76110	736	245	6.80893e-13	5.76527e-14	5.20114e-13
ARID_tnt.AT2G17410_col_a	ARID	AT2G17410	AT2G17410	389	35	0.350311	4.1112e-06	0.113217
ARID_tnt.At3g13350_col_a	ARID	At3g13350	AT3G13350	17	18	0.206031	0.544939	0.407447
BBRBPC_tnt.BPC1_col_a	BBRBPC	BPC1	AT2G01930	513	626	5.69546e-10	2.61541e-10	1.42326e-10
BBRBPC_tnt.BPC1_colamp_a	BBRBPC	BPC1	AT2G01930	23474	9126	6.28425e-10	8.24924e-10	5.49609e-11
BBRBPC_tnt.BPC5_col_a	BBRBPC	BPC5	AT4G38910	28	23	3.72079e-06	5.49295e-12	1.60024e-08
BBRBPC_tnt.BPC5_colamp_a	BBRBPC	BPC5	AT4G38910	46	27	0.435033	0.202605	0.854592
BBRBPC_tnt.BPC6_col_a	BBRBPC	BPC6	AT5G42520	120	33	0.816756	0.999992	2.72064e-08
BES1_tnt.BAM8_col_a	BES1	BAM8	AT5G45300	2545	1508	3.58901e-12	4.55238e-15	1.00512e-14
BES1_tnt.BAM8_colamp_a	BES1	BAM8	AT5G45300	2513	860	3.40538e-11	1.86396e-14	1.17404e-24
bHLH_tnt.bHLH10_col_a	bHLH	bHLH10	AT2G31220	935	130	9.42116e-12	1.22134e-20	2.05284e-15
bHLH_tnt.bHLH10_colamp_a	bHLH	bHLH10	AT2G31220	9961	3931	3.74577e-08	1.95523e-09	1.09622e-29
bHLH_tnt.bHLH104_col_b	bHLH	bHLH104	AT4G14410	85	24	0.991965	0.998615	0.955823
bHLH_tnt.bHLH122_col100_a	bHLH	bHLH122	AT1G51140	2869	2300	6.60338e-15	1.70718e-11	1.21773e-11
bHLH_tnt.bHLH122_colamp_a	bHLH	bHLH122	AT1G51140	128	154	1.0863e-08	4.78125e-10	5.69924e-16
bHLH_tnt.bHLH130_col_a	bHLH	bHLH130	AT2G42280	208	24	0.445012	1.53036e-13	0.336035
bHLH_tnt.bHLH157_col_a	bHLH	bHLH157	AT1G64625	7	2	0.199562	0.345853	0.523991
bHLH_tnt.bHLH18_col_a	bHLH	bHLH18	AT2G22750	2	25	0.222605	0.410258	4.47543e-11
bHLH_tnt.bHLH28_col_a	bHLH	bHLH28	AT5G46830	5160	7331	3.68298e-10	2.25651e-10	2.64262e-21
bHLH_tnt.bHLH31_col_b	bHLH	bHLH31	AT1G59640	272	210	1.544e-07	1.53711e-16	4.81644e-10
bHLH_tnt.bHLH31_col200_a	bHLH	bHLH31	AT1G59640	323	500	1.78404e-06	4.45837e-14	2.51173e-11
bHLH_tnt.bHLH34_col_a	bHLH	bHLH34	AT3G23210	112	356	6.1102e-10	5.39082e-11	1.08997e-14
bHLH_tnt.bHLH34_col_b	bHLH	bHLH34	AT3G23210	116	286	5.15255e-14	5.50529e-13	1.20212e-13
bHLH_tnt.bHLH34_colamp_a	bHLH	bHLH34	AT3G23210	190	126	2.22363e-10	8.93646e-10	5.93069e-10
bHLH_tnt.bHLH64_col_a	bHLH	bHLH64	AT2G18300	7	4	0.643101	0.994962	0.462815
bHLH_tnt.bHLH69_col_a	bHLH	bHLH69	AT4G30980	74	11	0.0695142	2.20378e-07	0.538536
bHLH_tnt.bHLH74_col_a	bHLH	bHLH74	AT1G10120	151	53	1.48736e-05	8.65826e-10	2.21159e-07
bHLH_tnt.bHLH74_colamp_a	bHLH	bHLH74	AT1G10120	44	23	0.835696	0.966602	1.95884e-05
bHLH_tnt.bHLH77_col_a	bHLH	bHLH77	AT3G23690	67	20	0.755469	0.000160287	0.951159
bHLH_tnt.bHLH80_col_a	bHLH	bHLH80	AT1G35460	313	94	5.16235e-09	3.01986e-10	1.23801e-07
bHLH_tnt.bHLH80_colamp_a	bHLH	bHLH80	AT1G35460	117	132	3.08294e-15	2.18954e-08	1.19039e-08
bHLH_tnt.BIM1_col_a	bHLH	BIM1	AT5G08130	490	193	1.55045e-09	1.27032e-15	1.08288e-14
bHLH_tnt.BIM1_colamp_a	bHLH	BIM1	AT5G08130	652	483	1.55045e-09	6.84162e-16	5.54801e-16
bHLH_tnt.BIM2_col_v3b	bHLH	BIM2	AT1G69010	7601	13744	1.15191e-14	1.56129e-09	3.29294e-09
bHLH_tnt.BIM2_colamp_v3a	bHLH	BIM2	AT1G69010	6259	17423	3.7797e-15	1.06673e-14	2.06947e-17
bHLH_tnt.BIM2_colamp_v3b	bHLH	BIM2	AT1G69010	7484	20493	3.61918e-06	2.91871e-09	3.9897e-18
bHLH_tnt.BIM3_col_a	bHLH	BIM3	AT5G38860	95	40	4.85367e-07	2.79363e-18	3.63238e-09
bHLH_tnt.PIF7_col_a	bHLH	PIF7	AT5G61270	4	7	0.846174	0.554993	5.12933e-05
BSD_tnt.AT1G10720_col_a	BSD	AT1G10720	AT1G10720	2	28	0.107169	0.0782654	2.11432e-09
bZIP_tnt.ABF2_col_v3a	bZIP	ABF2	AT1G45249	853	1053	1.19223e-15	2.80653e-19	1.0399e-17
bZIP_tnt.ABI5_col_v3h	bZIP	ABI5	AT2G36270	1377	3214	6.6904e-19	7.52514e-36	3.90468e-31
bZIP_tnt.ABI5_colamp_v3b	bZIP	ABI5	AT2G36270	4156	3554	1.20427e-19	7.00055e-33	3.79586e-39
bZIP_tnt.AREB3_col_v31	bZIP	AREB3	AT3G56850	4259	2235	3.01068e-20	8.24196e-24	6.91763e-27
bZIP_tnt.AREB3_colamp_a	bZIP	AREB3	AT3G56850	1386	795	2.62599e-07	3.44604e-17	1.89458e-09
bZIP_tnt.bZIP16_col_v3a	bZIP	bZIP16	AT2G35530	318	714	3.21139e-19	3.82634e-27	1.87481e-34
bZIP_tnt.bZIP16_colamp_a	bZIP	bZIP16	AT2G35530	7173	4168	1.08385e-15	2.75043e-24	5.90199e-35
bZIP_tnt.bZIP18_col_v31	bZIP	bZIP18	AT2G40620	1104	1919	8.23863e-10	8.90008e-14	5.55425e-12
bZIP_tnt.bZIP18_colamp_a	bZIP	bZIP18	AT2G40620	12678	4676	9.30971e-09	7.90819e-08	1.70961e-11
bZIP_tnt.bZIP28_col_a	bZIP	bZIP28	AT3G10800	1440	553	4.37679e-10	7.83584e-26	7.28666e-12
bZIP_tnt.bZIP3_col_a	bZIP	bZIP3	AT5G15830	5277	8805	6.94519e-14	9.00418e-15	1.01307e-23
bZIP_tnt.bZIP42_col_a	bZIP	bZIP42	AT3G30530	10	35	0.621969	0.785905	6.49067e-13
bZIP_tnt.bZIP42_colamp_a	bZIP	bZIP42	AT3G30530	150	98	0.414561	1.28203e-13	0.408815
bZIP_tnt.bZIP43_col_a	bZIP	bZIP43	AT5G38800	5	20	0.89827	0.00102071	0.606421
bZIP_tnt.bZIP44_col_v3a	bZIP	bZIP44	AT1G75390	110	504	4.19703e-09	1.94111e-15	1.2936e-20
bZIP_tnt.bZIP44_col_v3b	bZIP	bZIP44	AT1G75390	98	511	6.5274e-16	3.6376e-17	1.25897e-22
bZIP_tnt.bZIP44_colamp_a	bZIP	bZIP44	AT1G75390	448	231	8.72469e-09	5.84452e-20	3.96344e-16
bZIP_tnt.bZIP48_col_a	bZIP	bZIP48	AT2G04038	281	497	6.60694e-17	6.94203e-21	8.40146e-28
bZIP_tnt.bZIP48_colamp_a	bZIP	bZIP48	AT2G04038	4842	2977	5.91451e-15	1.03046e-29	2.28746e-22
bZIP_tnt.bZIP50_col_v31	bZIP	bZIP50	AT1G77920	1621	2357	8.97253e-13	2.59562e-14	3.73776e-14
bZIP_tnt.bZIP50_colamp_v31	bZIP	bZIP50	AT1G77920	17984	6918	1.5625e-12	3.53876e-12	1.22335e-09
bZIP_tnt.bZIP52_col_v31	bZIP	bZIP52	AT1G06850	2238	2863	1.03474e-08	1.8373e-10	5.85526e-08
bZIP_tnt.bZIP52_colamp_a	bZIP	bZIP52	AT1G06850	11823	7051	4.30032e-10	1.99807e-08	1.4732e-09
bZIP_tnt.bZIP53_col_v3a	bZIP	bZIP53	AT3G62420	3588	5951	4.35282e-17	5.81413e-27	8.2647e-25
bZIP_tnt.bZIP53_col_v3b	bZIP	bZIP53	AT3G62420	3577	5917	4.70104e-15	1.86749e-24	4.22575e-25
bZIP_tnt.bZIP53_colamp_a	bZIP	bZIP53	AT3G62420	12163	6730	1.14758e-09	7.53184e-12	5.58724e-18
bZIP_tnt.bZIP68_col_a	bZIP	bZIP68	AT1G32150	6812	9761	1.68598e-15	7.57378e-25	2.67459e-39
bZIP_tnt.bZIP69_col_a	bZIP	bZIP69	AT1G06070	31	119	3.79983e-08	2.93627e-12	1.50746e-12
bZIP_tnt.bZIP69_colamp_a	bZIP	bZIP69	AT1G06070	108	90	0.345562	0.148666	0.969083
bZIP_tnt.GBF3_col_v3a	bZIP	GBF3	AT2G46270	4152	3259	8.70563e-17	4.52755e-31	7.62231e-26
bZIP_tnt.GBF3_col_v3b	bZIP	GBF3	AT2G46270	4229	3337	7.90952e-19	4.05686e-30	2.0792e-33
bZIP_tnt.GBF3_colamp_v3d	bZIP	GBF3	AT2G46270	1507	4036	9.87436e-10	5.42179e-12	6.66003e-19
bZIP_tnt.GBF3_colamp_v3e	bZIP	GBF3	AT2G46270	1373	3415	2.19056e-15	4.7129e-18	2.43169e-13
bZIP_tnt.GBF5_col_v3a	bZIP	GBF5	AT2G18160	637	1113	1.01406e-09	4.22199e-16	9.34356e-21
bZIP_tnt.GBF5_colamp_a	bZIP	GBF5	AT2G18160	4283	2372	2.4162e-07	1.89345e-19	1.30234e-14
bZIP_tnt.GBF6_col_v3a	bZIP	GBF6	AT4G34590	4709	6656	8.89821e-19	1.97546e-24	1.14916e-25
bZIP_tnt.GBF6_col_v3b	bZIP	GBF6	AT4G34590	4746	6729	6.91101e-11	4.09217e-15	2.59105e-25
bZIP_tnt.GBF6_colamp_a	bZIP	GBF6	AT4G34590	1344	111	6.12041e-12	4.90808e-20	4.67423e-19
bZIP_tnt.HY5_colamp_v3a	bZIP	HY5	AT5G11260	1751	3462	1.35481e-17	1.29978e-17	2.49253e-17
bZIP_tnt.TGA1_col_v3a	bZIP	TGA1	AT5G65210	1758	1667	2.24313e-13	1.2546e-13	1.0667e-13
bZIP_tnt.TGA1_col_v3b	bZIP	TGA1	AT5G65210	1871	1652	2.24313e-13	2.23498e-14	9.04822e-14
bZIP_tnt.TGA1_colamp_a	bZIP	TGA1	AT5G65210	9066	5292	1.34588e-12	1.95099e-13	1.31831e-13
bZIP_tnt.TGA10_col_a	bZIP	TGA10	AT5G06839	1728	469	1.6933e-12	1.56435e-13	1.21568e-12
bZIP_tnt.TGA10_colamp_a	bZIP	TGA10	AT5G06839	7178	3090	8.97253e-13	8.25093e-14	3.23245e-13
bZIP_tnt.TGA2_col_v3a	bZIP	TGA2	AT5G06950	1044	1661	8.97253e-13	1.81074e-13	2.17189e-13
bZIP_tnt.TGA2_col_v3b	bZIP	TGA2	AT5G06950	1028	1630	1.6933e-12	2.83736e-13	1.00426e-12
bZIP_tnt.TGA2_colamp_v31	bZIP	TGA2	AT5G06950	19729	7751	2.29367e-07	3.91158e-13	1.73704e-11
bZIP_tnt.TGA3_col_v3a	bZIP	TGA3	AT1G22070	1092	2183	3.58901e-12	1.59371e-14	7.98634e-14
bZIP_tnt.TGA3_col_v3b	bZIP	TGA3	AT1G22070	1102	2196	4.13051e-09	2.44069e-18	8.11714e-14
bZIP_tnt.TGA3_colamp_a	bZIP	TGA3	AT1G22070	369	381	1.42729e-19	3.44013e-18	1.67058e-16
bZIP_tnt.TGA4_col_a	bZIP	TGA4	AT5G10030	2074	1187	3.60718e-07	3.79973e-23	2.57146e-12
bZIP_tnt.TGA4_colamp_a	bZIP	TGA4	AT5G10030	10671	5586	3.58901e-12	2.41015e-13	1.05634e-13
bZIP_tnt.TGA5_col_v3a	bZIP	TGA5	AT5G06960	2582	1666	7.19942e-16	1.10559e-13	6.93601e-13
bZIP_tnt.TGA6_col_a	bZIP	TGA6	AT3G12250	6015	13979	7.19942e-16	9.02182e-13	8.52905e-14
bZIP_tnt.TGA6_colamp_a	bZIP	TGA6	AT3G12250	22436	12705	3.58901e-12	1.59124e-13	1.88393e-13
bZIP_tnt.TGA9_col_a	bZIP	TGA9	AT1G08320	3917	4233	4.23326e-13	4.28045e-13	4.44203e-12
bZIP_tnt.TGA9_colamp_a	bZIP	TGA9	AT1G08320	25696	5199	1.66102e-07	9.15049e-11	9.14671e-19
bZIP_tnt.VIP1_col_v3a	bZIP	VIP1	AT1G43700	265	703	2.24313e-13	7.16259e-13	2.42552e-10
bZIP_tnt.VIP1_colamp_a	bZIP	VIP1	AT1G43700	201	189	4.55311e-09	2.83931e-14	7.5718e-11
BZR_tnt.At1g78700_col_a	BZR	At1g78700	AT1G78700	2596	2857	4.74485e-08	4.75021e-17	3.83549e-12
BZR_tnt.At1g78700_colamp_a	BZR	At1g78700	AT1G78700	20	32	3.62356e-10	2.86071e-10	6.8461e-10
BZR_tnt.At4g18890_col_a	BZR	At4g18890	AT4G18890	814	217	1.55045e-09	4.84128e-11	2.77674e-11
BZR_tnt.At4g18890_colamp_a	BZR	At4g18890	AT4G18890	206	125	2.6934e-06	6.77697e-10	1.34065e-06
BZR_tnt.At4g36780_col_a	BZR	At4g36780	AT4G36780	3663	4234	3.16774e-14	5.48295e-13	2.20008e-12
BZR_tnt.At4g36780_colamp_a	BZR	At4g36780	AT4G36780	64	74	7.95171e-13	7.03637e-14	1.10719e-12
BZR_tnt.BZR1_col_a	BZR	BZR1	AT1G75080	352	356	2.75162e-12	6.64525e-13	1.09462e-12
C2C2COlike_tnt.AT4G27900_col_a	C2C2COlike	AT4G27900	AT4G27900	4	70	0.896199	0.967901	8.07937e-16
C2C2COlike_tnt.AT5G59990_col_a	C2C2COlike	AT5G59990	AT5G59990	16	33	4.89448e-05	1.33355e-07	8.30356e-13
C2C2COlike_tnt.AT5G59990_colamp_a	C2C2COlike	AT5G59990	AT5G59990	207	107	9.85774e-09	6.14586e-15	8.78753e-11
C2C2dof_tnt.Adof1_col_a	C2C2dof	ADOF1	AT1G51700	0	2939	NA	NA	4.26005e-07
C2C2dof_tnt.Adof1_colamp_a	C2C2dof	ADOF1	AT1G51700	284	140	1.69042e-09	5.25652e-09	3.12725e-10
C2C2dof_tnt.AT1G47655_col_a	C2C2dof	AT1G47655	AT1G47655	5458	42	0.00200224	1.25683e-12	0.000723824
C2C2dof_tnt.AT1G47655_colamp_a	C2C2dof	AT1G47655	AT1G47655	37304	387	0.00150857	1.50685e-06	7.27571e-08
C2C2dof_tnt.At1g64620_100ng20cy_b	C2C2dof	At1g64620	AT1G64620	631	3689	2.93911e-08	1.04861e-06	1.53738e-05
C2C2dof_tnt.At1g64620_colamp_a	C2C2dof	At1g64620	AT1G64620	32612	6886	1.93213e-08	1.09414e-06	1.25678e-07
C2C2dof_tnt.AT1G69570_col_a	C2C2dof	AT1G69570	AT1G69570	7692	7455	6.9645e-16	1.43956e-06	1.34849e-06
C2C2dof_tnt.AT1G69570_colamp_a	C2C2dof	AT1G69570	AT1G69570	5054	1423	5.80078e-11	6.79628e-08	5.8658e-07
C2C2dof_tnt.AT2G28810_col_a	C2C2dof	AT2G28810	AT2G28810	4201	18652	1.33092e-09	3.22471e-07	2.6108e-06
C2C2dof_tnt.AT2G28810_colamp_a	C2C2dof	AT2G28810	AT2G28810	50156	14423	1.80682e-08	7.79664e-07	4.37922e-06
C2C2dof_tnt.At3g45610_col_a	C2C2dof	At3g45610	AT3G45610	197	5467	0.00026312	3.85449e-07	1.17897e-07
C2C2dof_tnt.At3g45610_colamp_a	C2C2dof	At3g45610	AT3G45610	31189	5169	2.41313e-06	8.50462e-19	2.6019e-06
C2C2dof_tnt.AT3G52440_col_a	C2C2dof	AT3G52440	AT3G52440	1492	1059	1.92059e-13	3.49987e-09	2.62417e-10
C2C2dof_tnt.AT3G52440_colamp_a	C2C2dof	AT3G52440	AT3G52440	32529	19251	9.0092e-05	3.91575e-05	3.99716e-06
C2C2dof_tnt.At4g38000_col_a	C2C2dof	At4g38000	AT4G38000	2262	1833	0.000225909	1.10439e-05	8.36717e-06
C2C2dof_tnt.At4g38000_colamp_a	C2C2dof	At4g38000	AT4G38000	15753	143	2.10963e-06	1.21174e-12	4.77508e-07
C2C2dof_tnt.AT5G02460_col_a	C2C2dof	AT5G02460	AT5G02460	0	14981	NA	NA	6.9594e-06
C2C2dof_tnt.AT5G02460_colamp_a	C2C2dof	AT5G02460	AT5G02460	45112	2606	4.36037e-07	1.21652e-11	5.06678e-06
C2C2dof_tnt.At5g62940_col_a	C2C2dof	At5g62940	AT5G62940	1436	21277	6.11436e-05	1.29165e-05	1.46454e-06
C2C2dof_tnt.AT5G66940_col_a	C2C2dof	AT5G66940	AT5G66940	10673	20847	3.10995e-11	1.74297e-11	1.03898e-07
C2C2dof_tnt.AT5G66940_colamp_a	C2C2dof	AT5G66940	AT5G66940	23775	8221	5.17243e-09	9.62311e-07	5.7013e-07
C2C2dof_tnt.CDF3_col_a	C2C2dof	CDF3	AT3G47500	3229	5192	1.81489e-10	1.1617e-14	2.26911e-09
C2C2dof_tnt.CDF3_colamp_a	C2C2dof	CDF3	AT3G47500	23813	6503	1.36117e-09	1.15131e-08	2.00995e-08
C2C2dof_tnt.COG1_col_a	C2C2dof	COG1	AT1G29160	75	1900	0.0115591	0.000313587	1.82191e-13
C2C2dof_tnt.COG1_colamp_a	C2C2dof	COG1	AT1G29160	1228	399	6.60585e-11	5.46308e-10	1.27546e-14
C2C2dof_tnt.DAG2_col_a	C2C2dof	DAG2	AT2G46590	186	1576	6.74531e-08	3.83324e-05	9.40781e-06
C2C2dof_tnt.DAG2_colamp_a	C2C2dof	DAG2	AT2G46590	17182	1717	6.40266e-15	1.3388e-15	1.79056e-15
C2C2dof_tnt.dof24_col_a	C2C2dof	DOF2.4	AT2G37590	3394	10484	3.39473e-11	5.79175e-11	7.6914e-09
C2C2dof_tnt.dof24_colamp_a	C2C2dof	DOF2.4	AT2G37590	18194	1057	2.40261e-11	2.5884e-07	2.66484e-11
C2C2dof_tnt.dof42_col_a	C2C2dof	DOF4.2	AT4G21030	836	134	8.54142e-08	9.35162e-10	6.75854e-10
C2C2dof_tnt.dof43_col_a	C2C2dof	DOF4.3	AT4G21040	1840	4	0.212846	5.51322e-12	0.0312427
C2C2dof_tnt.dof43_colamp_a	C2C2dof	DOF4.3	AT4G21040	40704	15835	3.32957e-15	3.66708e-13	4.41679e-13
C2C2dof_tnt.dof45_col_a	C2C2dof	DOF4.5	AT4G21080	8928	19893	3.29509e-12	3.33752e-12	8.48109e-12
C2C2dof_tnt.dof45_colamp_a	C2C2dof	DOF4.5	AT4G21080	112	76	1.33183e-14	1.23188e-12	1.02475e-12
C2C2dof_tnt.OBP1_col_a	C2C2dof	OBP1	AT3G50410	2344	13451	2.63024e-07	0.000104375	8.55265e-05
C2C2dof_tnt.OBP3_col_a	C2C2dof	OBP3	AT3G55370	3516	9577	6.40082e-12	2.64168e-07	3.03885e-07
C2C2dof_tnt.OBP3_colamp_a	C2C2dof	OBP3	AT3G55370	20300	85	0.000248941	1e-05	0.00107924
C2C2dof_tnt.OBP4_col_a	C2C2dof	OBP4	AT5G60850	48	779	1.25026e-07	6.76881e-07	8.3079e-20
C2C2dof_tnt.OBP4_colamp_a	C2C2dof	OBP4	AT5G60850	25731	2988	1.42095e-13	2.38106e-12	5.89786e-16
C2C2gata_tnt.GATA1_col_a	C2C2gata	GATA1	AT3G24050	13	15	0.016324	0.0129113	0.00251471
C2C2gata_tnt.GATA1_colamp_a	C2C2gata	GATA1	AT3G24050	1926	379	2.17e-07	2.17207e-14	5.83029e-12
C2C2gata_tnt.GATA11_col_a	C2C2gata	GATA11	AT1G08010	127	917	3.89719e-14	3.77598e-13	4.31026e-20
C2C2gata_tnt.GATA12_col_a	C2C2gata	GATA12	AT5G25830	59	635	2.82108e-07	9.08227e-07	1.6091e-13
C2C2gata_tnt.GATA12_colamp_a	C2C2gata	GATA12	AT5G25830	400	196	2e-10	1.05144e-11	1.46339e-10
C2C2gata_tnt.GATA14_col_a	C2C2gata	GATA14	AT3G45170	0	44	NA	NA	8.54532e-08
C2C2gata_tnt.GATA15_col_b	C2C2gata	GATA15	AT3G06740	62	641	3.47935e-07	2.60116e-12	1.3457e-10
C2C2gata_tnt.GATA16_col_a	C2C2gata	GATA16	AT5G49300	7	25	9.19354e-05	7.77042e-06	9.85758e-11
C2C2gata_tnt.GATA19_col_a	C2C2gata	GATA19	AT4G36620	270	53	4.73307e-08	1.02094e-07	3.56317e-07
C2C2gata_tnt.GATA19_colamp_a	C2C2gata	GATA19	AT4G36620	128	127	0.0227141	1.53969e-06	0.00915661
C2C2gata_tnt.GATA20_col_a	C2C2gata	GATA20	AT2G18380	6	38	4.57681e-05	2.50033e-05	4.87172e-07
C2C2gata_tnt.GATA20_colamp_a	C2C2gata	GATA20	AT2G18380	35028	15440	3.69045e-05	2.29999e-08	5.10589e-09
C2C2gata_tnt.GATA4_col_a	C2C2gata	GATA4	AT3G60530	1279	453	4.48236e-07	5.16797e-10	4.15776e-10
C2C2gata_tnt.GATA6_col200_a	C2C2gata	GATA6	AT3G51080	7	51	0.888849	0.196449	1.35925e-07
C2C2gata_tnt.ZIM_col_a	C2C2gata	ZIM	AT4G24470	109	442	1.05374e-19	2.26486e-26	1.37991e-26
C2C2gata_tnt.ZML1_col_a	C2C2gata	ZML1	AT3G21175	115	274	8.03054e-10	2.58022e-13	1.60194e-13
C2C2gata_tnt.ZML1_colamp_a	C2C2gata	ZML1	AT3G21175	421	268	3.3179e-13	9.66939e-19	3.67981e-19
C2C2gata_tnt.ZML2_col_a	C2C2gata	ZML2	AT1G51600	5	23	2.09728e-06	6.41413e-09	3.16063e-11
C2C2YABBY_tnt.CRC_col_a	C2C2YABBY	CRC	AT1G69180	42	1308	0.0381385	0.00237137	4.43943e-07
C2C2YABBY_tnt.CRC_colamp_a	C2C2YABBY	CRC	AT1G69180	120	32	0.51329	7.90434e-08	0.0483143
C2H2_tnt.At1g14580_col_a	C2H2	At1g14580	AT1G14580	108	34	0.00998709	6.68809e-15	0.00101344
C2H2_tnt.At1g14580_colamp_a	C2H2	At1g14580	AT1G14580	3152	559	1.52863e-14	1.81525e-24	1.98826e-23
C2H2_tnt.AT2G15740_col_a	C2H2	AT2G15740	AT2G15740	783	1230	1.00717e-05	1.36868e-05	9.60216e-08
C2H2_tnt.At2g41835_col_b	C2H2	At2g41835	AT2G41835	33	6	0.287496	0.430128	0.222163
C2H2_tnt.At2g48100_col_b	C2H2	At2g48100	AT2G48100	1	7	NA	NA	0.787795
C2H2_tnt.AT3G46070_col_a	C2H2	AT3G46070	AT3G46070	14	22	0.000139076	0.00479462	9.2243e-05
C2H2_tnt.AT3G49930_col_a	C2H2	AT3G49930	AT3G49930	20	17	0.122156	0.522122	0.228544
C2H2_tnt.At3g60580_col_a	C2H2	At3g60580	AT3G60580	146	2292	0.0964234	0.000263443	0.0552295
C2H2_tnt.AT4G26030_col_a	C2H2	AT4G26030	AT4G26030	4721	6342	1.27803e-12	7.47153e-15	1.24406e-25
C2H2_tnt.At5g04390_col200_a	C2H2	At5g04390	AT5G04390	1591	2023	2.77275e-09	0.00973595	0.029318
C2H2_tnt.At5g22890_col_a	C2H2	At5g22890	AT5G22890	6	60	0.204108	0.000958011	5.29338e-11
C2H2_tnt.AT5G22990_col_a	C2H2	AT5G22990	AT5G22990	5	314	0.959903	0.683167	6.83751e-09
C2H2_tnt.At5g66730_col_a	C2H2	At5g66730	AT5G66730	266	550	1.19477e-13	5.62276e-18	7.26098e-23
C2H2_tnt.At5g66730_col_b	C2H2	At5g66730	AT5G66730	223	653	2.58968e-12	7.4062e-16	1.95548e-22
C2H2_tnt.At5g66730_colamp_a	C2H2	At5g66730	AT5G66730	8805	1540	1.18643e-18	1.11935e-20	2.9661e-27
C2H2_tnt.AtIDD11_col_a	C2H2	AtIDD11	AT3G13810	0	29	NA	NA	9.94661e-08
C2H2_tnt.AtIDD11_colamp_a	C2H2	AtIDD11	AT3G13810	3678	1124	5.27301e-19	1.87019e-30	4.28449e-26
C2H2_tnt.AZF1_colamp_a	C2H2	AZF1	AT5G67450	830	340	2.29876e-05	0.000314593	4.13469e-07
C2H2_tnt.IDD2_col_a	C2H2	IDD2	AT3G50700	2	17	0.126696	0.103012	1.6361e-09
C2H2_tnt.IDD2_colamp_a	C2H2	IDD2	AT3G50700	3640	307	1.42866e-13	2.78032e-28	1.05504e-19
C2H2_tnt.IDD4_col_a	C2H2	IDD4	AT2G02080	2787	5373	6.69041e-21	7.53825e-32	1.15112e-28
C2H2_tnt.IDD5_col_a	C2H2	IDD5	AT2G02070	17	30	6.03509e-09	2.66417e-10	6.00133e-16
C2H2_tnt.IDD5_col_b	C2H2	IDD5	AT2G02070	19	21	3.90815e-08	1.25043e-09	3.12156e-15
C2H2_tnt.IDD5_colamp_a	C2H2	IDD5	AT2G02070	16145	2364	1.00356e-20	2.0338e-22	9.09734e-24
C2H2_tnt.IDD7_col_a	C2H2	IDD7	AT1G55110	194	1113	5.0164e-14	2.30447e-17	1.7312e-29
C2H2_tnt.JGL_col_a	C2H2	JGL	AT1G13400	41	131	0.0210393	1.49104e-06	4.38368e-05
C2H2_tnt.JKD_col_a	C2H2	JKD	AT5G03150	406	696	1.54767e-16	5.5283e-25	1.17138e-21
C2H2_tnt.MGP_col_a	C2H2	MGP	AT1G03840	133	306	1.05104e-12	3.7972e-15	1.07817e-18
C2H2_tnt.MGP_colamp_a	C2H2	MGP	AT1G03840	3923	1783	1.66483e-14	1.8159e-29	2.36887e-15
C2H2_tnt.NUC_col_a	C2H2	NUC	AT5G44160	92	89	1.61354e-16	8.91396e-17	1.26287e-17
C2H2_tnt.NUC_colamp_a	C2H2	NUC	AT5G44160	79	122	1.35896e-12	1.02322e-12	8.5384e-18
C2H2_tnt.SGR5_col_a	C2H2	SGR5	AT2G01940	905	802	1.74113e-16	2.01818e-18	4.03151e-19
C2H2_tnt.SGR5_colamp_a	C2H2	SGR5	AT2G01940	24389	10256	1.95694e-19	4.74618e-20	2.02588e-19
C2H2_tnt.STOP1_col_a	C2H2	STOP1	AT1G34370	78	35	0.190046	0.419683	0.141622
C2H2_tnt.STOP1_colamp_a	C2H2	STOP1	AT1G34370	969	802	3.95476e-19	1.45411e-12	1.6259e-14
C2H2_tnt.STZ_col_b	C2H2	STZ	AT1G27730	5156	12737	0.0840715	1.04308e-05	1.12378e-06
C2H2_tnt.STZ_col100_a	C2H2	STZ	AT1G27730	5586	5847	3.2e-09	0.00467336	0.00530672
C2H2_tnt.STZ_colamp_a	C2H2	STZ	AT1G27730	15262	7030	3e-09	0.00420537	0.00722889
C2H2_tnt.TF3A_col_a	C2H2	TF3A	AT1G72050	128	163	0.00117401	0.000349646	7.05705e-10
C2H2_tnt.WIP5_col_a	C2H2	WIP5	AT1G51220	890	1871	2.19056e-16	1.57109e-16	2.27334e-13
C2H2_tnt.WIP5_colamp_a	C2H2	WIP5	AT1G51220	5699	2441	2.78767e-22	9.79718e-07	3.85644e-06
C3H_tnt.At1g70910_col_a	C3H	At1g70910	AT1G70910	9	7	0.125877	0.966561	0.480448
C3H_tnt.At1g74370_col_a	C3H	At1g74370	AT1G74370	143	12	0.00129247	0.472387	0.438015
C3H_tnt.AT3G12130_colamp_a	C3H	AT3G12130	AT3G12130	38600	2681	7.12487e-09	2.31199e-06	1.07859e-07
C3H_tnt.At5g08750_col_a	C3H	At5g08750	AT5G08750	789	264	0.000393147	2.65242e-07	0.00124264
C3H_tnt.AT5G63260_col_a	C3H	AT5G63260	AT5G63260	2705	3285	1.97745e-12	5.7582e-09	4.8461e-11
C3H_tnt.AT5G63260_colamp_a	C3H	AT5G63260	AT5G63260	7551	661	3.07654e-13	1.9114e-11	2.16698e-14
C3H_tnt.CDM1_colamp_a	C3H	CDM1	AT1G68200	8450	3704	1.51691e-09	1.67936e-26	3.26123e-12
C3H_tnt.EMB1789_col_a	C3H	EMB1789	AT5G56930	320	21	0.43502	0.00140056	0.157947
C3H_tnt.TZF9_col_a	C3H	TZF9	AT5G58620	2	4	0.724051	0.89967	0.58219
C3H_tnt.U2AF35B_col_a	C3H	U2AF35B	AT5G42820	3	5	0.870556	0.00339506	0.967596
CAMTA_tnt.CAMTA1_col_a	CAMTA	CAMTA1	AT5G09410	3369	1067	3.2e-09	3.07298e-06	3.37139e-06
CAMTA_tnt.CAMTA5_col_a	CAMTA	CAMTA5	AT4G16150	728	275	4.0046e-09	2.45267e-07	4.66814e-13
CCAATHAP3_tnt.HAP3_col_a	CCAATHAP3	HAP3	AT2G38880	4	9	0.957475	0.406623	0.992893
CCAATHAP3_tnt.NFYB4_col_a	CCAATHAP3	NFYB4	AT1G09030	43	7	0.704297	0.294986	0.0817699
CPP_tnt.AT2G20110_col_a	CPP	AT2G20110	AT2G20110	8721	2239	0.909022	2.6047e-08	4.38325e-05
CPP_tnt.AT2G20110_colamp_a	CPP	AT2G20110	AT2G20110	32197	19087	1.54242e-05	4.33722e-08	1.7433e-12
CPP_tnt.SOL1_col_a	CPP	SOL1	AT3G22760	3224	6207	0.813379	0.000129287	4.46283e-10
CPP_tnt.SOL1_col_b	CPP	SOL1	AT3G22760	3134	5998	0.00176145	4.85156e-10	4.68065e-10
CPP_tnt.SOL1_colamp_a	CPP	SOL1	AT3G22760	22850	6833	2.51171e-16	4.06453e-12	2.37966e-12
CPP_tnt.TCX2_col_a	CPP	TCX2	AT4G14770	3654	3908	3.32957e-15	4.31124e-13	6.67623e-13
CPP_tnt.TCX2_colamp_a	CPP	TCX2	AT4G14770	21636	15068	1.72204e-07	1.12089e-18	4.7869e-11
CPP_tnt.TSO1_col_a	CPP	TSO1	AT3G22780	1	21	NA	NA	1.46901e-05
DBP_tnt.AT3G51470_col_a	DBP	AT3G51470	AT3G51470	88	158	5.3918e-09	4.84772e-06	1.35447e-07
E2FDP_tnt.DEL1_col_a	E2FDP	DEL1	AT3G48160	382	157	5.0007e-07	9.05977e-19	7.01226e-13
E2FDP_tnt.DEL1_colamp_a	E2FDP	DEL1	AT3G48160	594	895	2.4915e-13	3.11218e-19	7.47366e-19
E2FDP_tnt.DEL2_col_a	E2FDP	DEL2	AT5G14960	975	1017	6.85544e-07	8.6716e-13	5.12582e-12
E2FDP_tnt.DEL2_colamp_a	E2FDP	DEL2	AT5G14960	451	715	8.13543e-10	4.59296e-14	4.72188e-15
E2FDP_tnt.E2FA_col_a	E2FDP	E2FA	AT2G36010	873	560	1.39541e-06	9.72907e-08	3.16196e-10
E2FDP_tnt.E2FA_colamp_a	E2FDP	E2FA	AT2G36010	5302	4144	2.95814e-05	4.15173e-15	1.2731e-07
E2FDP_tnt.E2FC_col_a	E2FDP	E2FC	AT1G47870	52	19	0.842394	0.0255447	0.0112915
EIL_tnt.EIL3_col_b	EIL	EIL3	AT1G73730	27	38	1.41536e-09	1.15855e-10	1.25421e-11
EIL_tnt.EIN3_col_a	EIL	EIN3	AT3G20770	1310	292	3.66129e-09	2.56535e-08	6.04804e-09
EIL_tnt.EIN3_colamp_a	EIL	EIN3	AT3G20770	774	670	0.727625	6.3155e-11	3.35459e-10
FAR1_tnt.FAR1_col_a	FAR1	FAR1	AT4G15090	878	527	7.85008e-19	1.98721e-26	1.05579e-22
FAR1_tnt.FAR1_colamp_a	FAR1	FAR1	AT4G15090	68	76	1.67712e-07	8.00958e-12	4.69295e-14
FHA_tnt.FHA2_col_b	FHA	FHA2	AT3G07220	22	13	7.9054e-05	6.73291e-11	2.43322e-06
G2like_tnt.At1g13300_col_a	G2like	At1g13300	AT1G13300	185	387	7.89232e-13	2.89411e-05	2.80475e-06
G2like_tnt.At1g25550_col_b	G2like	At1g25550	AT1G25550	4838	6809	3.55718e-08	6.07318e-09	6.9449e-11
G2like_tnt.At1g25550_col100_a	G2like	At1g25550	AT1G25550	7689	8616	0.00540116	5.30911e-06	1.78187e-06
G2like_tnt.At1g25550_colamp_a	G2like	At1g25550	AT1G25550	3212	2164	0.00358042	8.10977e-07	1.47936e-07
G2like_tnt.AT1G49560_col_a	G2like	AT1G49560	AT1G49560	3234	6852	7.30771e-17	5.66877e-10	4.68501e-10
G2like_tnt.AT1G49560_colamp_a	G2like	AT1G49560	AT1G49560	17818	11777	4.56732e-18	6.89217e-10	7.91494e-10
G2like_tnt.At1g68670_col_b	G2like	At1g68670	AT1G68670	5237	6821	4.56732e-18	2.0724e-08	1.66355e-08
G2like_tnt.At1g68670_col100_a	G2like	At1g68670	AT1G68670	2837	3578	4.56732e-18	2.61618e-08	1.88417e-08
G2like_tnt.At1g68670_colamp_a	G2like	At1g68670	AT1G68670	1530	1016	2.17801e-09	2.41995e-05	5.06377e-05
G2like_tnt.At2g01060_col_a	G2like	At2g01060	AT2G01060	9544	8972	2.87977e-15	1.52312e-13	5.49522e-13
G2like_tnt.At2g01060_col_b	G2like	At2g01060	AT2G01060	9382	7162	3.58901e-12	2.77302e-12	1.43302e-11
G2like_tnt.At2g01060_colamp_a	G2like	At2g01060	AT2G01060	33548	447	1.64951e-08	1.47828e-10	6.66151e-10
G2like_tnt.At2g03500_col_a	G2like	At2g03500	AT2G03500	9617	5211	9.69034e-10	6.45895e-09	1.22716e-09
G2like_tnt.At2g03500_colamp_a	G2like	At2g03500	AT2G03500	26	32	1.16923e-15	6.49067e-11	4.97887e-11
G2like_tnt.AT2G20400_col_a	G2like	AT2G20400	AT2G20400	353	7	3.45477e-05	2.50979e-22	2.61014e-05
G2like_tnt.AT2G20400_colamp_a	G2like	AT2G20400	AT2G20400	7846	4758	1.52092e-14	2.28188e-14	1.55128e-14
G2like_tnt.AT2G38300_col_a	G2like	AT2G38300	AT2G38300	260	292	2.86266e-08	8.67625e-07	8.60429e-09
G2like_tnt.AT2G40260_col_a	G2like	AT2G40260	AT2G40260	1832	3132	1.49015e-14	3.13393e-18	1.75626e-17
G2like_tnt.AT2G40260_colamp_a	G2like	AT2G40260	AT2G40260	29776	12463	1.57448e-13	2.72033e-18	2.4539e-12
G2like_tnt.At3g04030_col_a	G2like	At3g04030	AT3G04030	5848	9829	6.7294e-12	3.77218e-15	6.5658e-19
G2like_tnt.At3g04030_colamp_a	G2like	At3g04030	AT3G04030	5011	2751	7.42708e-11	5.754e-19	1.36033e-13
G2like_tnt.At3g12730_col_a	G2like	At3g12730	AT3G12730	101	33	0.995294	1.39249e-09	0.91923
G2like_tnt.At3g12730_colamp_a	G2like	At3g12730	AT3G12730	11902	5288	6.90859e-11	1.0757e-15	1.33712e-15
G2like_tnt.At3g13040_col_b	G2like	At3g13040	AT3G13040	22	19	0.0144189	0.0891793	0.79239
G2like_tnt.At3g24120_col_a	G2like	At3g24120	AT3G24120	1928	21468	7.15524e-12	1.14507e-13	2.50549e-10
G2like_tnt.At3g24120_colamp_a	G2like	At3g24120	AT3G24120	27500	12187	1.20855e-11	8.81324e-11	1.12498e-09
G2like_tnt.AT4G37180_col_a	G2like	AT4G37180	AT4G37180	9566	17162	2.38113e-05	5.48354e-08	2.37187e-18
G2like_tnt.AT4G37180_colamp_a	G2like	AT4G37180	AT4G37180	5396	4128	5.09044e-07	6.07568e-11	1.36122e-15
G2like_tnt.At5g29000_col_a	G2like	At5g29000	AT5G29000	2448	2814	3.05066e-10	2.12174e-19	1.447e-12
G2like_tnt.AT5G45580_col_a	G2like	AT5G45580	AT5G45580	5949	12677	7.01943e-15	1.86493e-10	7.06775e-10
G2like_tnt.AT5G45580_colamp_a	G2like	AT5G45580	AT5G45580	46666	19228	4.38117e-12	2.89219e-16	5.77017e-14
G2like_tnt.KAN2_col_a	G2like	KAN2	AT1G32240	132	57	3.58901e-12	6.70702e-09	2.12816e-07
G2like_tnt.KAN2_colamp_a	G2like	KAN2	AT1G32240	100	141	3.72435e-06	7.0893e-09	5.34145e-08
GeBP_tnt.AT1G66420_col_a	GeBP	AT1G66420	AT1G66420	325	8	0.000193279	5.82168e-14	0.000791647
GeBP_tnt.AT4G00250_col_a	GeBP	AT4G00250	AT4G00250	2235	5756	4.59891e-13	2.11519e-14	3.73211e-21
GRF_tnt.AtGRF6_col_a	GRF	AtGRF6	AT2G06200	3620	1276	3.69662e-13	1.08646e-10	4.34927e-20
GRF_tnt.GRF9_col_a	GRF	GRF9	AT2G45480	36	24	0.538729	0.26875	1.36152e-05
GRF_tnt.GRF9_colamp_a	GRF	GRF9	AT2G45480	1017	741	8.17712e-10	8.73224e-12	6.72185e-12
HB_tnt.ANL2_col_a	HB	ANL2	AT4G00730	3130	2469	1.33808e-17	2.20404e-15	2.08704e-19
HB_tnt.ANL2_colamp_a	HB	ANL2	AT4G00730	39	35	2.86356e-06	2.28915e-12	1.13028e-06
HB_tnt.ATHB15_col_a	HB	ATHB15	AT1G52150	1420	1894	8.45233e-13	2.52362e-13	1.41467e-11
HB_tnt.ATHB21_col_a	HB	ATHB21	AT2G18550	2032	2330	7.30771e-17	7.31314e-13	3.75125e-13
HB_tnt.ATHB21_colamp_a	HB	ATHB21	AT2G18550	21090	7070	3.32957e-15	2.26534e-13	4.94041e-13
HB_tnt.ATHB40_col_a	HB	ATHB40	AT4G36740	2648	16248	1.05654e-13	3.8987e-12	2.1921e-10
HB_tnt.ATHB40_colamp_a	HB	ATHB40	AT4G36740	37526	13547	2.64135e-14	6.19924e-12	3.71123e-10
HB_tnt.ATHB5_col_a	HB	ATHB5	AT5G65310	3273	12020	5.1102e-09	1.40095e-09	7.28349e-10
HB_tnt.ATHB5_colamp_a	HB	ATHB5	AT5G65310	46967	8788	1.84976e-11	4.99649e-09	1.46949e-09
HB_tnt.ATHB53_col_a	HB	ATHB53	AT5G66700	5810	3647	1.52914e-12	1.18994e-11	7.0091e-12
HB_tnt.ATHB53_colamp_a	HB	ATHB53	AT5G66700	7620	304	2.09806e-08	2.01639e-12	1.8928e-08
HB_tnt.HDG7_col_a	HB	HDG7	AT5G52170	80	17	0.59785	8.16329e-07	0.492495
HB_tnt.LMI1_col_a	HB	LMI1	AT5G03790	1850	9888	4.9327e-14	1.60394e-09	1.19861e-09
HB_tnt.LMI1_colamp_a	HB	LMI1	AT5G03790	37339	13251	1.97308e-13	1.17689e-08	7.03735e-10
HB_tnt.PHV_col_a	HB	PHV	AT1G30490	4212	5199	2.92308e-16	3.04178e-12	5.513e-12
HB_tnt.WOX11_col_a	HB	WOX11	AT3G03660	42	5	0.529626	0.000114902	0.193334
HMG_tnt.3XHMGBOX1_col_a	HMG	3XHMGBOX1	AT4G11080	2	62	0.198672	0.521022	0.0174421
HMG_tnt.3XHMGBOX1_colamp_a	HMG	3XHMGBOX1	AT4G11080	146	34	0.195033	0.970491	0.141098
Homeobox_ecoli.HAT2_col_v31	Homeobox	HAT2	AT5G47370	2406	6391	4.09491e-07	2.53817e-08	3.30671e-14
Homeobox_tnt.ATHB13_col_a	Homeobox	ATHB13	AT1G69780	2173	8788	1.00636e-10	2.797e-09	7.81042e-10
Homeobox_tnt.ATHB13_colamp_a	Homeobox	ATHB13	AT1G69780	95	47	2.79e-12	3.19204e-08	2.55913e-08
Homeobox_tnt.ATHB18_col_a	Homeobox	ATHB18	AT1G70920	1144	162	4.81387e-12	9.80769e-11	5.34585e-11
Homeobox_tnt.ATHB18_colamp_a	Homeobox	ATHB18	AT1G70920	4144	1243	2.06932e-08	1.00244e-11	4.89728e-12
Homeobox_tnt.ATHB20_col_a	Homeobox	ATHB20	AT3G01220	13	9	0.595838	0.0587958	0.993829
Homeobox_tnt.ATHB20_colamp_a	Homeobox	ATHB20	AT3G01220	7166	881	3.74577e-10	7.14754e-11	4.48079e-11
Homeobox_tnt.ATHB6_col_a	Homeobox	ATHB6	AT2G22430	8	483	0.00891658	0.011514	9.77519e-08
Homeobox_tnt.ATHB6_colamp_a	Homeobox	ATHB6	AT2G22430	172	67	5.1102e-09	9.92613e-09	1.4763e-08
Homeobox_tnt.ATHB7_col_a	Homeobox	ATHB7	AT2G46680	214	1024	7.50144e-12	9.31141e-11	1.15748e-09
Homeobox_tnt.EDT1_100ng20cy_b	Homeobox	EDT1	AT1G73360	48	42	3.05812e-07	6.13857e-08	2.41474e-07
Homeobox_tnt.EDT1_col200_a	Homeobox	EDT1	AT1G73360	23	87	3.92066e-11	6.37086e-07	9.64812e-08
Homeobox_tnt.HAT1_col_a	Homeobox	HAT1	AT4G17460	24	109	1.7545e-06	1.78795e-08	2.57897e-11
Homeobox_tnt.HAT1_colamp_a	Homeobox	HAT1	AT4G17460	86	47	3.81748e-06	3.10175e-06	1.02919e-06
Homeobox_tnt.HAT2_colamp_a	Homeobox	HAT2	AT5G47370	4398	1470	6.86218e-13	1.21203e-08	1.47724e-08
Homeobox_tnt.HAT22_col_a	Homeobox	HAT22	AT4G37790	1	8	NA	NA	0.000248798
Homeobox_tnt.HAT5_col_a	Homeobox	HAT5	AT3G01470	253	16	6.32519e-06	4.59887e-12	1.15691e-07
Homeobox_tnt.HAT5_colamp_a	Homeobox	HAT5	AT3G01470	153	170	1.11908e-10	5.25239e-11	1.32908e-10
Homeobox_tnt.HDG1_col100_a	Homeobox	HDG1	AT3G61150	2750	3684	6.2888e-13	6.56495e-15	4.78128e-16
Homeobox_tnt.HDG1_colamp_a	Homeobox	HDG1	AT3G61150	301	202	2.6418e-10	2.1284e-12	2.90419e-11
Homeobox_tnt.PDF2_col_a	Homeobox	PDF2	AT4G04890	564	1160	1.2479e-09	6.02225e-17	1.50243e-10
Homeobox_tnt.PDF2_col_b	Homeobox	PDF2	AT4G04890	557	1223	3.96357e-11	4.89236e-12	7.3898e-18
Homeobox_tnt.WUS1_col_a	Homeobox	WUS1	AT2G17950	117	7	9.08672e-06	2.5066e-10	2.85834e-07
Homeobox_tnt.WUS1_colamp_a	Homeobox	WUS1	AT2G17950	2443	241	1.61119e-08	9.01773e-12	8.87308e-09
HSF_tnt.HSF21_col_a	HSF	HSF21	AT4G18880	311	331	7.03068e-19	5.22305e-17	5.14503e-16
HSF_tnt.HSF3_col_a	HSF	HSF3	AT5G16820	9091	8031	3.98675e-13	6.45981e-19	5.3986e-23
HSF_tnt.HSF3_colamp_a	HSF	HSF3	AT5G16820	20043	12714	6.13344e-15	1.00724e-18	7.78901e-19
HSF_tnt.HSF6_col_a	HSF	HSF6	AT5G62020	1211	372	1.92468e-12	2.14912e-18	1.38353e-16
HSF_tnt.HSF7_col_a	HSF	HSF7	AT4G11660	411	475	7.22564e-19	1.99409e-24	6.4507e-29
HSF_tnt.HSF7_colamp_a	HSF	HSF7	AT4G11660	3169	2269	5.53966e-17	2.13576e-18	3.50162e-27
HSF_tnt.HSFA1E_col_a	HSF	HSFA1E	AT3G02990	101	253	8.69462e-15	1.12881e-16	7.77319e-23
HSF_tnt.HSFA1E_colamp_a	HSF	HSFA1E	AT3G02990	260	218	1.53807e-15	1.71481e-18	7.43338e-16
HSF_tnt.HSFA6A_col_a	HSF	HSFA6A	AT5G43840	29	311	2.70572e-12	6.09615e-15	9.77355e-19
HSF_tnt.HSFA6A_colamp_a	HSF	HSFA6A	AT5G43840	339	187	4.41949e-10	2.59963e-15	1.26716e-12
HSF_tnt.HSFA6B_col_b	HSF	HSFA6B	AT3G22830	5918	19148	2.03221e-19	6.6018e-28	1.93047e-28
HSF_tnt.HSFA6B_col100_a	HSF	HSFA6B	AT3G22830	9202	10214	2.70842e-16	2.63307e-31	1.04347e-21
HSF_tnt.HSFA6B_colamp_a	HSF	HSFA6B	AT3G22830	11745	5577	1.18643e-17	1.07255e-22	8.59283e-26
HSF_tnt.HSFB3_col_a	HSF	HSFB3	AT2G41690	7	8	0.168986	0.553338	0.0735236
HSF_tnt.HSFB3_colamp_a	HSF	HSFB3	AT2G41690	718	388	4.79185e-14	1.01321e-12	5.51895e-11
HSF_tnt.HSFB4_col_a	HSF	HSFB4	AT1G46264	154	48	2.82011e-08	2.95733e-23	6.76433e-11
HSF_tnt.HSFC1_col_a	HSF	HSFC1	AT3G24520	2812	3206	1.50534e-20	6.05102e-23	1.67087e-22
HSF_tnt.HSFC1_colamp_a	HSF	HSFC1	AT3G24520	3606	1800	3.375e-10	0.635744	0.400592
LIM_tnt.WLIM2A_col_a	LIM	WLIM2A	AT2G39900	2	4	0.849353	0.885	0.649986
LOBAS2_tnt.AS2_col_a	LOBAS2	AS2	AT1G65620	193	130	2.2615e-06	5.25796e-08	2.53294e-06
LOBAS2_tnt.ASL18_col_a	LOBAS2	ASL18	AT2G42430	134	291	6.38956e-13	3.31938e-13	1.54691e-21
LOBAS2_tnt.ASL18_colamp_a	LOBAS2	ASL18	AT2G42430	7920	3587	2.3974e-08	7.95461e-07	1.9814e-06
LOBAS2_tnt.LBD13_col_a	LOBAS2	LBD13	AT2G30340	196	279	1.67857e-14	1.53197e-14	3.92135e-14
LOBAS2_tnt.LBD13_colamp_a	LOBAS2	LBD13	AT2G30340	4437	2734	3.04734e-15	1.11423e-15	4.96775e-14
LOBAS2_tnt.LBD18_col_a	LOBAS2	LBD18	AT2G45420	2752	4474	6.60338e-15	3.552e-13	5.88335e-14
LOBAS2_tnt.LBD18_colamp_a	LOBAS2	LBD18	AT2G45420	24375	13761	0.440779	0.0152867	6.93008e-08
LOBAS2_tnt.LBD19_col_a	LOBAS2	LBD19	AT2G45410	3802	6457	4.56732e-18	2.31197e-15	2.554e-15
LOBAS2_tnt.LBD19_colamp_a	LOBAS2	LBD19	AT2G45410	22918	11934	5.89799e-10	6.91044e-24	1.91329e-14
LOBAS2_tnt.LBD2_col_a	LOBAS2	LBD2	AT1G06280	81	6803	3.38093e-12	1.67504e-09	2.06561e-11
LOBAS2_tnt.LBD2_colamp_a	LOBAS2	LBD2	AT1G06280	11986	5328	4.56732e-18	1.5064e-12	3.07876e-12
LOBAS2_tnt.LBD23_col_a	LOBAS2	LBD23	AT3G26620	383	125	8.25423e-13	5.94067e-15	4.99086e-10
LOBAS2_tnt.LBD23_colamp_a	LOBAS2	LBD23	AT3G26620	1442	158	1.82693e-17	9.61323e-15	2.59974e-13
LOBAS2_tnt.LOB_col_a	LOBAS2	LOB	AT5G63090	1010	971	1.75835e-11	9.57077e-13	4.2384e-14
MADS_tnt.AGL13_col_b	MADS	AGL13	AT3G61120	124	36	5.89005e-13	2.62576e-15	3.99535e-10
MADS_tnt.AGL15_col_a	MADS	AGL15	AT5G13790	4012	1158	9.3749e-14	9.32989e-29	1.43316e-23
MADS_tnt.AGL15_colamp_a	MADS	AGL15	AT5G13790	801	753	2.67616e-20	1.58251e-21	8.03187e-29
MADS_tnt.AGL16_col_a	MADS	AGL16	AT3G57230	34	125	1.03113e-12	9.95001e-15	5.73058e-17
MADS_tnt.AGL16_colamp_a	MADS	AGL16	AT3G57230	130	68	0.169885	0.562175	0.00466243
MADS_tnt.AGL25_col_a	MADS	AGL25	AT5G10140	19	50	0.795668	0.000424243	0.721034
MADS_tnt.AGL25_colamp_a	MADS	AGL25	AT5G10140	261	205	3.78729e-10	2.02559e-12	3.89185e-10
MADS_tnt.AGL42_col_a	MADS	AGL42	AT5G62165	14	11	0.695281	0.517934	0.226645
MADS_tnt.AGL55_col_a	MADS	AGL55	AT1G60920	9	9	0.909581	0.935187	0.831024
MADS_tnt.AGL6_col_a	MADS	AGL6	AT2G45650	102	238	8.00419e-13	4.62726e-14	2.28065e-18
MADS_tnt.AGL63_col_a	MADS	AGL63	AT1G31140	2029	10522	1.24144e-12	6.13726e-30	1.45581e-23
MADS_tnt.FEM111_col_a	MADS	FEM111	AT5G48670	11	11	0.703178	0.985388	0.0671517
MADS_tnt.SVP_col_v3b	MADS	SVP	AT2G22540	1369	5175	1.51717e-15	5.92571e-23	3.42928e-21
MADS_tnt.SVP_colamp_v3b	MADS	SVP	AT2G22540	333	3612	5.48276e-12	1.73073e-22	1.57384e-24
mTERF_tnt.AT5G23930_col_a	mTERF	AT5G23930	AT5G23930	2527	3232	4.94679e-07	2.58879e-11	4.44856e-08
MYB_tnt.ATY13_col_a	MYB	ATY13	AT1G74650	0	9872	NA	NA	2.11376e-19
MYB_tnt.ATY13_colamp_a	MYB	ATY13	AT1G74650	4707	189	4.42885e-05	3.01788e-18	4.18027e-07
MYB_tnt.ATY19_col_a	MYB	ATY19	AT3G23250	10	45	0.00246013	0.00100061	1.11746e-09
MYB_tnt.BOS1_col_a	MYB	BOS1	AT3G06490	387	947	1.28972e-17	1.53783e-07	8.20255e-07
MYB_tnt.MS188_col_a	MYB	MS188	AT5G56110	551	2226	8.13999e-20	7.79491e-12	7.36481e-14
MYB_tnt.MS188_colamp_a	MYB	MS188	AT5G56110	9393	2557	2.46074e-18	1.43566e-21	2.25207e-22
MYB_tnt.MYB1_col_a	MYB	MYB1	AT3G09230	3	32	0.0508512	0.00625091	0.0137251
MYB_tnt.MYB10_col_a	MYB	MYB10	AT3G12820	19	85	1.46099e-05	7.78594e-07	1.44455e-16
MYB_tnt.MYB10_colamp_a	MYB	MYB10	AT3G12820	144	43	0.728202	1.34213e-05	0.952947
MYB_tnt.MYB101_col_a	MYB	MYB101	AT2G32460	565	144	8.92693e-07	3.43768e-07	5.10387e-07
MYB_tnt.MYB101_colamp_a	MYB	MYB101	AT2G32460	15012	3349	4.35282e-16	5.98071e-12	2.01669e-10
MYB_tnt.MYB105_col_a	MYB	MYB105	AT1G69560	59	26	0.395858	0.882409	0.248346
MYB_tnt.MYB105_colamp_a	MYB	MYB105	AT1G69560	849	470	8.61168e-13	8.01115e-15	3.24108e-17
MYB_tnt.MYB107_col_a	MYB	MYB107	AT3G02940	3432	5296	3.22431e-18	1.16616e-26	1.96307e-25
MYB_tnt.MYB107_colamp_a	MYB	MYB107	AT3G02940	8502	1744	1.36912e-14	2.18483e-18	2.27613e-19
MYB_tnt.MYB113_col_a	MYB	MYB113	AT1G66370	103	320	0.070708	1.16532e-05	0.000160372
MYB_tnt.MYB116_col_a	MYB	MYB116	AT1G25340	4	56	0.182814	0.0167761	0.108313
MYB_tnt.MYB116_colamp_a	MYB	MYB116	AT1G25340	12427	2584	6.02136e-19	2.05467e-23	3.30225e-25
MYB_tnt.MYB118_col_a	MYB	MYB118	AT3G27785	15	75	2.13371e-05	9.34382e-07	9.10106e-17
MYB_tnt.MYB118_colamp_a	MYB	MYB118	AT3G27785	4608	2570	4.35282e-16	5.93496e-30	8.69525e-32
MYB_tnt.MYB119_col_a	MYB	MYB119	AT5G58850	3632	4392	2.39922e-16	6.26918e-21	2.21853e-23
MYB_tnt.MYB119_colamp_a	MYB	MYB119	AT5G58850	12965	9560	2.37286e-18	1.36805e-35	1.84549e-35
MYB_tnt.MYB121_col_a	MYB	MYB121	AT3G30210	157	808	3.66914e-17	1.42476e-13	2.19728e-14
MYB_tnt.MYB13_col_a	MYB	MYB13	AT1G06180	2312	467	1.62054e-12	4.23805e-18	4.75128e-18
MYB_tnt.MYB13_colamp_a	MYB	MYB13	AT1G06180	2264	657	1.09529e-13	3.31337e-31	4.34227e-20
MYB_tnt.MYB17_colamp_a	MYB	MYB17	AT3G61250	188	148	5.31073e-06	2.37364e-10	1.1577e-08
MYB_tnt.MYB23_col_a	MYB	MYB23	AT5G40330	4	7	0.38791	0.971926	0.470397
MYB_tnt.MYB27_col_a	MYB	MYB27	AT3G53200	663	1090	3.46963e-13	1.09333e-18	1.1914e-25
MYB_tnt.MYB27_colamp_a	MYB	MYB27	AT3G53200	4489	2322	1.71274e-17	1.87771e-18	1.33591e-20
MYB_tnt.MYB30_col_a	MYB	MYB30	AT3G28910	30	266	4.59695e-12	3.99188e-09	9.22392e-09
MYB_tnt.MYB30_colamp_a	MYB	MYB30	AT3G28910	4279	268	3.62652e-07	4.06719e-25	8.5576e-09
MYB_tnt.MYB33_col_a	MYB	MYB33	AT5G06100	5913	18275	5.09782e-08	1.73327e-09	1.43974e-07
MYB_tnt.MYB39_col_a	MYB	MYB39	AT4G17785	62	203	3.48036e-12	5.43541e-09	2.00809e-14
MYB_tnt.MYB39_colamp_a	MYB	MYB39	AT4G17785	187	140	8.35745e-08	1.2251e-08	2.99646e-09
MYB_tnt.MYB3R1_col_a	MYB	MYB3R1	AT4G32730	7510	10781	1.54767e-16	2.03808e-18	2.51642e-24
MYB_tnt.MYB3R1_colamp_a	MYB	MYB3R1	AT4G32730	13662	6881	1.16075e-15	4.43557e-22	1.1489e-17
MYB_tnt.MYB3R4_col_a	MYB	MYB3R4	AT5G11510	1880	409	4.52693e-15	3.02769e-23	1.64173e-19
MYB_tnt.MYB3R5_col_a	MYB	MYB3R5	AT5G02320	754	1418	4.28169e-16	7.6944e-19	1.39886e-27
MYB_tnt.MYB4_col200_a	MYB	MYB4	AT4G38620	24	75	6.26301e-05	3.29478e-06	3.82005e-10
MYB_tnt.MYB40_col_a	MYB	MYB40	AT5G14340	42	38	1.51659e-08	6.92183e-11	2.56034e-10
MYB_tnt.MYB41_col_a	MYB	MYB41	AT4G28110	2	21	0.0107375	0.0383086	2.01341e-12
MYB_tnt.MYB43_col_a	MYB	MYB43	AT5G16600	37	15	0.335812	1.33909e-05	0.873828
MYB_tnt.MYB44_col_b	MYB	MYB44	AT5G67300	5395	12101	1.87331e-18	4.69438e-23	3.02636e-24
MYB_tnt.MYB44_col100_a	MYB	MYB44	AT5G67300	1487	3262	8.36301e-22	6.53863e-26	5.48309e-23
MYB_tnt.MYB44_colamp_a	MYB	MYB44	AT5G67300	513	516	1.4086e-08	1.02853e-12	3.79441e-09
MYB_tnt.MYB49_col_a	MYB	MYB49	AT5G54230	1087	1633	1.09854e-20	1.72306e-23	5.72676e-25
MYB_tnt.MYB49_colamp_a	MYB	MYB49	AT5G54230	9633	333	2.56466e-20	9.35696e-20	6.4671e-15
MYB_tnt.MYB51_col_a	MYB	MYB51	AT1G18570	23	131	0.000436338	0.0125413	4.39399e-07
MYB_tnt.MYB52_col_a	MYB	MYB52	AT1G17950	3	26	0.581944	0.681773	1.45777e-05
MYB_tnt.MYB55_col_a	MYB	MYB55	AT4G01680	46	173	0.000426728	3.10037e-05	7.90605e-08
MYB_tnt.MYB55_col_b	MYB	MYB55	AT4G01680	36	173	0.0236547	0.00171901	5.68972e-07
MYB_tnt.MYB55_colamp_a	MYB	MYB55	AT4G01680	19924	2577	1.79136e-09	3.64064e-12	1.64466e-10
MYB_tnt.MYB56_col_a	MYB	MYB56	AT5G17800	1236	134	6.38894e-07	1.33591e-12	3.47412e-09
MYB_tnt.MYB56_colamp_a	MYB	MYB56	AT5G17800	5062	2637	7.278e-11	1.84854e-12	2.95105e-10
MYB_tnt.MYB57_col_a	MYB	MYB57	AT3G01530	2011	3776	1.18643e-18	3.71293e-19	2.77897e-15
MYB_tnt.MYB57_colamp_a	MYB	MYB57	AT3G01530	1808	500	8.12884e-17	2.33058e-13	2.4916e-17
MYB_tnt.MYB58_col_a	MYB	MYB58	AT1G16490	5792	777	1.32691e-16	1.81045e-17	9.34211e-21
MYB_tnt.MYB58_colamp_a	MYB	MYB58	AT1G16490	21147	11303	7.8125e-13	1.24845e-20	3.15372e-17
MYB_tnt.MYB60_col_b	MYB	MYB60	AT1G08810	23	25	2.69525e-09	5.69726e-10	2.52862e-10
MYB_tnt.MYB60_col200_a	MYB	MYB60	AT1G08810	19	50	0.0019047	0.00145342	3.61068e-09
MYB_tnt.MYB61_col_a	MYB	MYB61	AT1G09540	576	1412	2.47946e-06	2.27456e-11	8.67805e-12
MYB_tnt.MYB61_colamp_a	MYB	MYB61	AT1G09540	23499	5671	4.10735e-14	3.69783e-13	2.51032e-19
MYB_tnt.MYB62_col_a	MYB	MYB62	AT1G68320	21	98	8.61448e-05	1.47756e-07	4.32736e-14
MYB_tnt.MYB62_colamp_a	MYB	MYB62	AT1G68320	18772	6924	9.50277e-14	3.97068e-12	5.45367e-22
MYB_tnt.MYB63_col_a	MYB	MYB63	AT1G79180	392	1067	3.28058e-12	4.30301e-16	3.352e-27
MYB_tnt.MYB65_col200_a	MYB	MYB65	AT3G11440	242	706	0.0108649	0.00657759	2.93181e-12
MYB_tnt.MYB65_colamp_a	MYB	MYB65	AT3G11440	9975	4559	4.62946e-14	1.2801e-14	3.77989e-11
MYB_tnt.MYB67_col_a	MYB	MYB67	AT3G12720	998	8382	9.94851e-12	3.40102e-21	1.03538e-12
MYB_tnt.MYB70_col_a	MYB	MYB70	AT2G23290	6839	9355	1.05454e-06	2.98545e-06	9.41217e-13
MYB_tnt.MYB73_col_a	MYB	MYB73	AT4G37260	6050	5078	2.32363e-05	3.82884e-06	3.35393e-15
MYB_tnt.MYB74_col_a	MYB	MYB74	AT4G05100	2	23	0.634969	0.340805	0.000110384
MYB_tnt.MYB74_col_b	MYB	MYB74	AT4G05100	2	8	0.99221	0.739466	0.804952
MYB_tnt.MYB74_colamp_a	MYB	MYB74	AT4G05100	3838	857	5.02992e-16	1.46101e-18	9.87902e-18
MYB_tnt.MYB77_col_a	MYB	MYB77	AT3G50060	6697	21320	2.70881e-14	4.24091e-12	6.67959e-13
MYB_tnt.MYB77_colamp_a	MYB	MYB77	AT3G50060	46	45	0.00040893	8.00066e-05	1.55626e-06
MYB_tnt.MYB81_col_a	MYB	MYB81	AT2G26960	1419	756	8.13255e-11	1.81719e-10	9.82333e-10
MYB_tnt.MYB81_colamp_a	MYB	MYB81	AT2G26960	329	123	0.00216814	0.000535902	0.000265123
MYB_tnt.MYB83_col_a	MYB	MYB83	AT3G08500	272	79	1.11451e-09	2.56313e-09	2.85401e-07
MYB_tnt.MYB83_colamp_a	MYB	MYB83	AT3G08500	22653	5052	2.56114e-06	5.43306e-07	1.6004e-12
MYB_tnt.MYB88_col_a	MYB	MYB88	AT2G02820	1372	4431	7.00979e-14	2.14425e-15	2.56481e-19
MYB_tnt.MYB88_colamp_a	MYB	MYB88	AT2G02820	6883	332	5.18348e-12	2.26292e-12	1.41086e-15
MYB_tnt.MYB92_100ng20cy_b	MYB	MYB92	AT5G10280	38	86	0.883161	0.682978	0.000346053
MYB_tnt.MYB92_colamp_a	MYB	MYB92	AT5G10280	566	538	7.83135e-12	1.03461e-11	2.14548e-18
MYB_tnt.MYB93_col_a	MYB	MYB93	AT1G34670	2464	1027	1.08498e-15	1.18401e-16	4.47665e-23
MYB_tnt.MYB93_colamp_a	MYB	MYB93	AT1G34670	4726	1641	6.5389e-15	3.26434e-19	1.16206e-23
MYB_tnt.MYB94_col_b	MYB	MYB94	AT3G47600	22	15	1.10914e-05	3.82192e-06	1.39549e-05
MYB_tnt.MYB96_col_b	MYB	MYB96	AT5G62470	383	109	5.71243e-18	1.17095e-21	2.65675e-14
MYB_tnt.MYB96_colamp_a	MYB	MYB96	AT5G62470	751	122	0.000107279	6.95597e-24	1.36184e-13
MYB_tnt.MYB98_col_a	MYB	MYB98	AT4G18770	2267	2469	9.65039e-09	4.11898e-14	2.07205e-17
MYB_tnt.MYB99_col_a	MYB	MYB99	AT5G62320	37	289	4.14608e-07	8.38033e-07	1.37807e-13
MYB_tnt.MYB99_colamp_a	MYB	MYB99	AT5G62320	4671	885	1.29209e-11	6.04951e-17	4.66772e-20
MYBrelated_tnt.AT1G18960_col_a	MYBrelated	AT1G18960	AT1G18960	35	18	0.8036	0.282701	0.0750208
MYBrelated_tnt.At1g19000_col_a	MYBrelated	At1g19000	AT1G19000	6613	5348	3.46228e-16	1.92906e-19	1.75453e-21
MYBrelated_tnt.At1g19000_colamp_a	MYBrelated	At1g19000	AT1G19000	25699	10416	1.308e-12	1.24591e-19	1.11278e-23
MYBrelated_tnt.At1g49010_col_a	MYBrelated	At1g49010	AT1G49010	4122	16381	4.04158e-14	2.32975e-17	1.41531e-16
MYBrelated_tnt.At1g49010_colamp_a	MYBrelated	At1g49010	AT1G49010	12064	1920	8.93838e-18	4.12494e-23	4.26939e-24
MYBrelated_tnt.AT1G72740_col_a	MYBrelated	AT1G72740	AT1G72740	1502	2623	2.74348e-16	1.27624e-12	1.56484e-14
MYBrelated_tnt.AT1G72740_colamp_a	MYBrelated	AT1G72740	AT1G72740	26698	11970	2.49522e-12	1.96248e-11	3.93935e-13
MYBrelated_tnt.At1g74840_col100_a	MYBrelated	At1g74840	AT1G74840	5958	6367	8.71853e-15	1.79678e-18	1.81511e-19
MYBrelated_tnt.At1g74840_colamp_a	MYBrelated	At1g74840	AT1G74840	318	294	2.55507e-12	4.8473e-14	3.19633e-18
MYBrelated_tnt.At2g38090_col_a	MYBrelated	At2g38090	AT2G38090	274	43	0.00608008	0.00137423	3.05639e-09
MYBrelated_tnt.At3g09600_col_a	MYBrelated	At3g09600	AT3G09600	1	3218	NA	NA	6.51091e-09
MYBrelated_tnt.At3g09600_colamp_a	MYBrelated	At3g09600	AT3G09600	31367	7775	1.57264e-06	6.79374e-12	4.81246e-09
MYBrelated_tnt.AT3G10113_col_a	MYBrelated	AT3G10113	AT3G10113	8286	23147	6.47198e-07	3.33983e-10	2.00718e-15
MYBrelated_tnt.AT3G10580_col_a	MYBrelated	AT3G10580	AT3G10580	50	112	3.44807e-06	0.000924062	4.99823e-07
MYBrelated_tnt.AT3G10580_colamp_a	MYBrelated	AT3G10580	AT3G10580	6856	1986	4.56732e-18	4.28048e-12	3.88067e-12
MYBrelated_tnt.At3g11280_col_a	MYBrelated	At3g11280	AT3G11280	1739	444	1.23266e-11	6.99665e-15	1.01946e-11
MYBrelated_tnt.At3g11280_colamp_a	MYBrelated	At3g11280	AT3G11280	37	37	4.6401e-05	0.00020145	2.55886e-06
MYBrelated_tnt.At4g01280_col_a	MYBrelated	At4g01280	AT4G01280	8793	8261	6.76533e-06	2.31896e-09	2.5534e-13
MYBrelated_tnt.At4g01280_colamp_a	MYBrelated	At4g01280	AT4G01280	33791	4025	1.64843e-06	5.33891e-14	1.17375e-10
MYBrelated_tnt.AT4G12670_col_a	MYBrelated	AT4G12670	AT4G12670	125	245	1.54077e-06	1.84349e-11	6.77172e-13
MYBrelated_tnt.AT4G12670_colamp_a	MYBrelated	AT4G12670	AT4G12670	109	176	8.98858e-07	5.01576e-10	1.25676e-12
MYBrelated_tnt.At5g05790_col_a	MYBrelated	At5g05790	AT5G05790	111	654	0.215779	0.00882459	8.17405e-09
MYBrelated_tnt.At5g08520_col_b	MYBrelated	At5g08520	AT5G08520	635	1738	1.78411e-20	1.61385e-20	4.69192e-21
MYBrelated_tnt.At5g08520_colamp_a	MYBrelated	At5g08520	AT5G08520	8218	4419	2.149e-14	6.33581e-17	1.05879e-16
MYBrelated_tnt.At5g47390_col_b	MYBrelated	At5g47390	AT5G47390	4920	11992	1.0546e-18	1.3107e-17	2.27957e-18
MYBrelated_tnt.At5g47390_colamp_a	MYBrelated	At5g47390	AT5G47390	305	278	2.75752e-15	5.91426e-17	8.53788e-18
MYBrelated_tnt.At5g52660_col_a	MYBrelated	At5g52660	AT5G52660	4094	1193	6.64107e-11	1.93562e-09	4.81914e-11
MYBrelated_tnt.At5g52660_colamp_a	MYBrelated	At5g52660	AT5G52660	23449	8230	5.39629e-09	8.2297e-11	7.21496e-12
MYBrelated_tnt.AT5G56840_col_a	MYBrelated	AT5G56840	AT5G56840	1746	3961	1.33808e-19	1.26001e-24	1.31917e-30
MYBrelated_tnt.AT5G56840_colamp_a	MYBrelated	AT5G56840	AT5G56840	33883	11319	4.12582e-14	6.68485e-27	1.24236e-17
MYBrelated_tnt.At5g58900_col_a	MYBrelated	At5g58900	AT5G58900	41	55	0.000167358	4.26036e-08	8.12368e-07
MYBrelated_tnt.At5g58900_colamp_a	MYBrelated	At5g58900	AT5G58900	31128	5443	6.44862e-18	2.22687e-11	1.00369e-09
MYBrelated_tnt.AT5G61620_col_a	MYBrelated	AT5G61620	AT5G61620	6998	3243	2.38599e-16	1.08497e-18	6.34236e-21
MYBrelated_tnt.AT5G61620_colamp_a	MYBrelated	AT5G61620	AT5G61620	20467	6830	4.83319e-16	1.73549e-22	2.30103e-18
MYBrelated_tnt.EPR1_col_b	MYBrelated	EPR1	AT1G18330	6431	22364	4.29887e-08	6.4702e-23	1.09091e-13
MYBrelated_tnt.EPR1_col200_a	MYBrelated	EPR1	AT1G18330	11041	14447	2.55507e-12	1.76135e-19	3.08471e-18
MYBrelated_tnt.EPR1_colamp_a	MYBrelated	EPR1	AT1G18330	32602	16560	2.2544e-08	9.04986e-13	1.14868e-18
MYBrelated_tnt.LCL1_col_a	MYBrelated	LCL1	AT5G02840	1247	2639	4.05906e-08	7.54821e-14	4.89384e-13
MYBrelated_tnt.LCL1_col_b	MYBrelated	LCL1	AT5G02840	1203	2892	2.60435e-06	1.78444e-12	4.84787e-15
MYBrelated_tnt.LCL1_colamp_a	MYBrelated	LCL1	AT5G02840	3108	959	1.0076e-14	7.17102e-13	2.46877e-12
MYBrelated_tnt.LHY1_col_a	MYBrelated	LHY1	AT1G01060	7970	16509	5.1182e-06	1.49943e-09	4.40148e-15
MYBrelated_tnt.LHY1_colamp_a	MYBrelated	LHY1	AT1G01060	23939	3528	1.07382e-08	1.82642e-12	3.07394e-16
MYBrelated_tnt.RVE1_col_a	MYBrelated	RVE1	AT5G17300	9774	20273	2.74636e-16	3.68662e-13	1.54247e-12
MYBrelated_tnt.RVE1_colamp_a	MYBrelated	RVE1	AT5G17300	38125	1956	4.72048e-10	1.13635e-11	7.8716e-14
MYBrelated_tnt.TBP3_col_a	MYBrelated	TBP3	AT5G67580	4577	1697	2.10938e-11	1.36501e-11	6.30629e-12
MYBrelated_tnt.TBP3_colamp_a	MYBrelated	TBP3	AT5G67580	150	208	6.17951e-09	2.53116e-06	3.58273e-06
MYBrelated_tnt.TRP1_col_a	MYBrelated	TRP1	AT5G59430	324	602	NA	NA	4.68154e-07
MYBrelated_tnt.TRP1_col_b	MYBrelated	TRP1	AT5G59430	319	644	NA	NA	3.54506e-07
MYBrelated_tnt.TRP2_col_a	MYBrelated	TRP2	AT3G46590	204	382	2.86167e-09	7.79614e-12	7.02797e-11
MYBrelated_tnt.TRP2_colamp_a	MYBrelated	TRP2	AT3G46590	2044	1952	1.00408e-10	2.17066e-09	2.26631e-06
NAC_tnt.ANAC004_col_a	NAC	ANAC004	AT1G02230	7279	4206	7.30771e-17	3.01786e-19	5.09046e-19
NAC_tnt.ANAC004_colamp_a	NAC	ANAC004	AT1G02230	9666	7093	7.30771e-17	3.92184e-19	1.9052e-19
NAC_tnt.ANAC005_col_a	NAC	ANAC005	AT1G02250	5004	210	2.92308e-16	1.4521e-15	3.23378e-15
NAC_tnt.ANAC011_col_a	NAC	ANAC011	AT1G32510	143	74	0.262867	0.00148806	3.0633e-07
NAC_tnt.ANAC013_col_a	NAC	ANAC013	AT1G32870	4696	4035	4.56732e-18	6.0059e-13	2.88873e-12
NAC_tnt.ANAC013_colamp_a	NAC	ANAC013	AT1G32870	97	96	2.92308e-16	2.15995e-13	6.11122e-13
NAC_tnt.ANAC016_col_a	NAC	ANAC016	AT1G34180	11481	16979	2.375e-16	2.14577e-12	1.42295e-12
NAC_tnt.ANAC016_colamp_a	NAC	ANAC016	AT1G34180	1318	1072	7.30771e-17	5.32581e-14	7.1402e-14
NAC_tnt.ANAC017_col_v3a	NAC	ANAC017	AT1G34190	2440	3458	4.56732e-18	1.20317e-16	1.71099e-16
NAC_tnt.ANAC017_col_v3b	NAC	ANAC017	AT1G34190	2429	3441	5.48078e-16	2.61784e-16	2.10399e-16
NAC_tnt.ANAC017_colamp_v31	NAC	ANAC017	AT1G34190	13754	6075	6.21155e-15	2.47268e-16	1.32824e-16
NAC_tnt.ANAC020_col_v31	NAC	ANAC020	AT1G54330	5649	8174	4.56732e-18	6.85128e-19	2.21279e-18
NAC_tnt.ANAC028_col_a	NAC	ANAC028	AT1G65910	7319	5132	1.42043e-13	2.66158e-14	1.39907e-14
NAC_tnt.ANAC034_col_v3a	NAC	ANAC034	AT2G02450	3977	4568	1.25e-10	1.06286e-09	1.15815e-10
NAC_tnt.ANAC034_col_v3b	NAC	ANAC034	AT2G02450	3953	4580	7.8125e-11	3.58696e-10	1.63274e-12
NAC_tnt.ANAC038_col_a	NAC	ANAC038	AT2G24430	1752	2146	4.56732e-18	2.09634e-17	2.65684e-17
NAC_tnt.ANAC038_colamp_a	NAC	ANAC038	AT2G24430	134	47	0.677399	0.210253	0.468469
NAC_tnt.ANAC042_col_a	NAC	ANAC042	AT2G43000	3258	3894	0.124916	0.00119731	2.24841e-14
NAC_tnt.ANAC045_col_a	NAC	ANAC045	AT3G03200	6320	10974	4.56732e-18	6.85655e-16	3.77511e-16
NAC_tnt.ANAC045_colamp_a	NAC	ANAC045	AT3G03200	7814	3926	1.48152e-11	8.03951e-05	1.45947e-06
NAC_tnt.ANAC046_col_v3a	NAC	ANAC046	AT3G04060	1552	3380	4.56732e-18	3.80222e-18	2.77708e-18
NAC_tnt.ANAC046_col_v3b	NAC	ANAC046	AT3G04060	1549	3380	4.56732e-18	3.01507e-18	4.38357e-18
NAC_tnt.ANAC046_colamp_a	NAC	ANAC046	AT3G04060	19472	7723	4.56732e-18	1.32693e-18	6.81643e-18
NAC_tnt.ANAC047_col_v3a	NAC	ANAC047	AT3G04070	3179	1882	1.75767e-19	1.67789e-21	2.19753e-25
NAC_tnt.ANAC047_col_v3b	NAC	ANAC047	AT3G04070	3219	1892	4.10735e-14	2.95078e-15	1.82109e-19
NAC_tnt.ANAC047_colamp_a	NAC	ANAC047	AT3G04070	647	459	4.38112e-16	8.40812e-14	3.00673e-13
NAC_tnt.ANAC050_col_v3a	NAC	ANAC050	AT3G10480	8385	11460	4.56732e-18	7.9308e-15	6.68762e-16
NAC_tnt.ANAC050_colamp_a	NAC	ANAC050	AT3G10480	12113	10357	4.56732e-18	6.5913e-15	1.71898e-14
NAC_tnt.ANAC053_col_v3a	NAC	ANAC053	AT3G10500	5186	5572	4.56732e-18	4.20079e-13	2.86461e-13
NAC_tnt.ANAC053_col_v3b	NAC	ANAC053	AT3G10500	5069	5580	4.56732e-18	1.19809e-13	1.99049e-13
NAC_tnt.ANAC053_colamp_a	NAC	ANAC053	AT3G10500	8037	6091	4.56732e-18	3.71273e-13	3.09123e-13
NAC_tnt.ANAC055_col_v3a	NAC	ANAC055	AT3G15500	304	2776	2.35088e-17	1.12034e-24	1.08838e-27
NAC_tnt.ANAC055_col_v3b	NAC	ANAC055	AT3G15500	297	2750	1.47189e-19	1.19087e-26	5.52773e-28
NAC_tnt.ANAC057_col_a	NAC	ANAC057	AT3G17730	3473	5011	4.56732e-18	2.66683e-25	1.73855e-25
NAC_tnt.ANAC057_colamp_a	NAC	ANAC057	AT3G17730	7306	5727	5.93751e-17	4.51876e-25	3.12059e-22
NAC_tnt.ANAC058_col_a	NAC	ANAC058	AT3G18400	4671	10230	4.56732e-18	1.40647e-20	4.07822e-20
NAC_tnt.ANAC058_colamp_a	NAC	ANAC058	AT3G18400	8529	1110	4.56732e-18	1.15232e-21	1.6757e-21
NAC_tnt.ANAC062_col_v3a	NAC	ANAC062	AT3G49530	2639	3815	7.30771e-17	6.1004e-14	4.88805e-14
NAC_tnt.ANAC062_col_v3b	NAC	ANAC062	AT3G49530	2609	3767	7.30771e-17	3.29288e-14	1.00146e-14
NAC_tnt.ANAC062_colamp_a	NAC	ANAC062	AT3G49530	5990	4591	7.30771e-17	3.75517e-14	4.95336e-14
NAC_tnt.ANAC070_col_v3a	NAC	ANAC070	AT4G10350	6965	6135	4.56732e-18	1.38214e-16	5.29377e-19
NAC_tnt.ANAC070_col_v3b	NAC	ANAC070	AT4G10350	7059	6161	4.56732e-18	1.71817e-16	5.2971e-18
NAC_tnt.ANAC070_colamp_a	NAC	ANAC070	AT4G10350	17558	12363	3.96203e-14	1.81484e-15	1.04399e-15
NAC_tnt.ANAC071_col_a	NAC	ANAC071	AT4G17980	1145	8036	2.23014e-21	2.26054e-27	2.69755e-30
NAC_tnt.ANAC071_colamp_a	NAC	ANAC071	AT4G17980	11654	4696	2.03497e-11	1.30134e-15	1.71609e-14
NAC_tnt.ANAC075_col_a	NAC	ANAC075	AT4G29230	3449	3385	1.11507e-21	2.73922e-28	9.67918e-29
NAC_tnt.ANAC079_col_v3a	NAC	ANAC079	AT5G07680	90	858	2.74348e-10	4.12504e-17	2.39021e-17
NAC_tnt.ANAC079_col_v3b	NAC	ANAC079	AT5G07680	94	879	4.56732e-18	1.97482e-17	1.99979e-17
NAC_tnt.ANAC079_colamp_a	NAC	ANAC079	AT5G07680	503	97	1.5625e-12	1.65668e-05	4.11059e-05
NAC_tnt.ANAC083_col_v3a	NAC	ANAC083	AT5G13180	6041	9614	4.56732e-18	1.37191e-18	4.94127e-19
NAC_tnt.ANAC083_colamp_a	NAC	ANAC083	AT5G13180	12673	6344	4.56732e-18	1.83521e-18	3.15071e-19
NAC_tnt.ANAC087_col_v3a	NAC	ANAC087	AT5G18270	678	1506	4.56732e-18	6.41e-19	1.82761e-18
NAC_tnt.ANAC087_colamp_a	NAC	ANAC087	AT5G18270	15939	2426	4.56732e-18	8.43163e-17	5.86497e-17
NAC_tnt.ANAC092_col_v3a	NAC	ANAC092	AT5G39610	2981	1285	4.56732e-18	1.2112e-21	9.46334e-22
NAC_tnt.ANAC092_colamp_a	NAC	ANAC092	AT5G39610	8508	4621	4.56732e-18	1.13923e-21	2.95473e-22
NAC_tnt.ANAC094_col_a	NAC	ANAC094	AT5G39820	404	229	1.37129e-11	4.47886e-12	8.39296e-15
NAC_tnt.ANAC096_col_v3a	NAC	ANAC096	AT5G46590	4991	9242	4.56732e-18	2.94197e-19	2.36033e-19
NAC_tnt.ANAC096_col_v3b	NAC	ANAC096	AT5G46590	5003	9288	1.81017e-18	1.50001e-18	1.46066e-19
NAC_tnt.ANAC096_colamp_a	NAC	ANAC096	AT5G46590	1610	1064	2.43162e-11	8.4443e-17	5.16269e-19
NAC_tnt.ANAC103_col_a	NAC	ANAC103	AT5G64060	3688	5364	4.56732e-18	7.87835e-23	2.26032e-23
NAC_tnt.ANAC103_colamp_a	NAC	ANAC103	AT5G64060	3543	2152	1.09707e-13	2.31498e-21	1.32619e-18
NAC_tnt.AT1G19040_col_a	NAC	AT1G19040	AT1G19040	407	456	4.56732e-18	1.12627e-16	2.94993e-16
NAC_tnt.AT3G12910_col_a	NAC	AT3G12910	AT3G12910	80	28	0.314553	0.0249805	0.310799
NAC_tnt.ATAF1_col_a	NAC	ATAF1	AT1G01720	984	3964	2.00712e-19	2.9961e-10	6.40641e-11
NAC_tnt.ATAF1_colamp_a	NAC	ATAF1	AT1G01720	131	36	0.600934	0.774833	0.796538
NAC_tnt.CUC1_col_v31	NAC	CUC1	AT3G15170	968	1737	4.56732e-18	1.16356e-17	6.08403e-18
NAC_tnt.CUC1_colamp_a	NAC	CUC1	AT3G15170	50	55	0.000129883	3.58194e-14	2.74989e-08
NAC_tnt.CUC2_col_v3a	NAC	CUC2	AT5G53950	884	1432	4.56732e-18	1.49473e-16	1.9771e-16
NAC_tnt.CUC2_col_v3b	NAC	CUC2	AT5G53950	879	1431	4.56732e-18	2.47484e-16	2.10626e-16
NAC_tnt.CUC2_colamp_a	NAC	CUC2	AT5G53950	1978	1298	4.56732e-18	6.86757e-17	1.35745e-16
NAC_tnt.CUC3_col_a	NAC	CUC3	AT1G76420	2851	4772	4.56732e-18	3.29946e-17	1.04178e-17
NAC_tnt.CUC3_colamp_a	NAC	CUC3	AT1G76420	928	830	4.56732e-18	5.5871e-17	4.85145e-18
NAC_tnt.NAC2_col_v3a	NAC	NAC2	AT5G04410	7847	10534	4.56732e-18	1.32672e-12	2.67442e-13
NAC_tnt.NAC2_colamp_a	NAC	NAC2	AT5G04410	15263	13311	4.56732e-18	5.3291e-12	2.13499e-12
NAC_tnt.NAM_col_v3a	NAC	NAM	AT1G52880	1237	2437	6.03205e-10	2.03787e-22	7.12899e-15
NAC_tnt.NAM_colamp_a	NAC	NAM	AT1G52880	3146	1297	2.62749e-14	4.26655e-14	4.35806e-18
NAC_tnt.NAP_col_v3a	NAC	NAP	AT1G69490	1885	2904	2.1508e-16	1.36185e-21	6.61244e-23
NAC_tnt.NAP_colamp_a	NAC	NAP	AT1G69490	1294	944	7.57057e-13	2.30527e-13	9.00995e-18
NAC_tnt.NST1_col_v31	NAC	NST1	AT2G46770	5940	10382	4.56732e-18	1.0388e-15	3.37531e-17
NAC_tnt.NST1_colamp_a	NAC	NST1	AT2G46770	15945	11663	1.14183e-16	1.99316e-16	6.75478e-16
NAC_tnt.NTL8_col_v3a	NAC	NTL8	AT2G27300	3376	4462	1.43769e-10	8.96547e-16	7.8664e-10
NAC_tnt.NTL8_col_v3b	NAC	NTL8	AT2G27300	3405	4497	2.39292e-11	4.86145e-14	1.61197e-15
NAC_tnt.NTM1_col_a	NAC	NTM1	AT4G01540	8407	11058	7.30771e-17	1.15128e-17	2.48167e-17
NAC_tnt.NTM1_colamp_a	NAC	NTM1	AT4G01540	4886	1018	4.75e-09	4.21577e-08	4.43763e-10
NAC_tnt.NTM2_col_b	NAC	NTM2	AT4G01550	2771	3677	4.56732e-18	9.04872e-15	4.60905e-15
NAC_tnt.SMB_col_a	NAC	SMB	AT1G79580	11884	17619	3.08294e-15	4.06116e-15	1.74312e-17
NAC_tnt.SMB_colamp_a	NAC	SMB	AT1G79580	35432	22454	5.47385e-11	1.53096e-18	4.22877e-16
NAC_tnt.SND2_col_a	NAC	SND2	AT4G28500	3695	4	0.170221	3.08997e-14	0.0991646
NAC_tnt.SND2_colamp_a	NAC	SND2	AT4G28500	36606	21302	4.56732e-18	3.07875e-14	8.38015e-14
NAC_tnt.SND3_col_b	NAC	SND3	AT1G28470	13592	23650	4.59661e-13	2.13225e-15	1.81779e-24
NAC_tnt.SND3_colamp_a	NAC	SND3	AT1G28470	41723	18786	4.56732e-18	5.35648e-16	6.37018e-15
NAC_tnt.VND1_col_a	NAC	VND1	AT2G18060	5737	7130	8.41514e-10	1.02991e-17	4.89094e-13
NAC_tnt.VND2_col_a	NAC	VND2	AT4G36160	7967	12647	4.45302e-18	4.57532e-14	3.63129e-14
NAC_tnt.VND2_colamp_a	NAC	VND2	AT4G36160	4643	2114	5.6614e-10	0.019541	0.00665475
NAC_tnt.VND3_col_v3a	NAC	VND3	AT5G66300	1587	2393	2.8924e-15	1.52266e-17	1.92054e-14
NAC_tnt.VND3_col_v3b	NAC	VND3	AT5G66300	1599	2380	1.91931e-19	7.5694e-19	9.8595e-18
NAC_tnt.VND3_colamp_a	NAC	VND3	AT5G66300	3134	2166	4.97257e-08	4.48332e-17	5.6939e-14
NAC_tnt.VND4_col_v3a	NAC	VND4	AT1G12260	6991	10096	4.56732e-18	2.34207e-14	9.67369e-15
NAC_tnt.VND4_col_v3b	NAC	VND4	AT1G12260	6949	10130	4.56732e-18	2.22856e-13	6.32936e-15
NAC_tnt.VND4_colamp_a	NAC	VND4	AT1G12260	8792	6672	4.56732e-18	4.19761e-14	6.33631e-14
NAC_tnt.VND6_col_v31	NAC	VND6	AT5G62380	9591	13806	4.42846e-10	5.01279e-16	1.9329e-16
NAC_tnt.VND6_colamp_a	NAC	VND6	AT5G62380	3512	2722	4.56732e-18	1.84459e-15	7.02222e-16
ND_tnt.AGL95_col_a	ND	AGL95	AT2G15660	471	10	0.817122	1.74933e-17	0.963552
ND_tnt.ASHR1_col_a	ND	ASHR1	AT2G17900	0	41	NA	NA	0.489128
ND_tnt.AT1G63040_col_a	ND	AT1G63040	AT1G63040	18	13	0.277525	0.969345	0.950225
ND_tnt.AT2G28920_col_a	ND	AT2G28920	AT2G28920	7	279	0.00014992	1.22388e-06	1.51259e-09
ND_tnt.FRS9_col_a	ND	FRS9	AT4G38170	1172	1433	2.52783e-09	6.32623e-10	9.01876e-12
ND_tnt.FRS9_colamp_a	ND	FRS9	AT4G38170	2749	336	0.010734	0.0642715	0.0212501
NLP_tnt.AtNLP4_col_b	NLP	AtNLP4	AT1G20640	1	17	NA	NA	0.95848
Orphan_tnt.AT1G23810_col_a	Orphan	AT1G23810	AT1G23810	80	147	1.38833e-11	1.08846e-14	3.14395e-16
Orphan_tnt.AT1G24250_col_a	Orphan	AT1G24250	AT1G24250	978	341	2.67616e-20	5.64096e-34	1.23967e-24
Orphan_tnt.BBX31_col_a	Orphan	BBX31	AT3G21890	1654	6500	6.45294e-10	1.30664e-09	4.22584e-07
PLATZ_tnt.AT2G01818_col_a	PLATZ	AT2G01818	AT2G01818	115	627	2.49755e-13	6.68615e-17	1.09099e-29
RAV_tnt.RAV1_col_b	RAV	RAV1	AT1G13260	2258	5336	1.39383e-22	6.12278e-14	1.22079e-12
RAV_tnt.RAV1_col100_a	RAV	RAV1	AT1G13260	4941	3000	8.78835e-20	8.5962e-13	4.04771e-12
RAV_tnt.RAV1_colamp_a	RAV	RAV1	AT1G13260	3390	1714	4.43639e-10	2.46624e-07	1.30918e-06
REM_tnt.REM19_col_a	REM	REM19	AT1G49480	32	3490	0.00733378	0.127892	9.61678e-08
REM_tnt.REM19_colamp_a	REM	REM19	AT1G49480	42282	5641	2.45299e-08	1.58485e-10	3.87855e-09
REMB3_tnt.AT2G31460_col_a	REMB3	AT2G31460	AT2G31460	96	28	7.39291e-08	3.46078e-09	2.78175e-07
RWPRK_tnt.NLP7_col_a	RWPRK	NLP7	AT4G24020	898	102	5.34437e-11	5.08988e-15	1.01847e-07
RWPRK_tnt.RKD2_col_a	RWPRK	RKD2	AT1G74480	845	308	7.38732e-20	9.02158e-36	1.92443e-23
RWPRK_tnt.RKD2_colamp_a	RWPRK	RKD2	AT1G74480	12659	5579	1.39383e-22	4.08166e-36	2.34232e-35
S1Falike_tnt.AT3G09735_col_a	S1Falike	AT3G09735	AT3G09735	4166	7661	1.99375e-14	5.0543e-32	6.17213e-18
SBP_tnt.SPL1_col_a	SBP	SPL1	AT2G47070	4444	4300	4.46193e-08	9.05521e-15	5.71929e-07
SBP_tnt.SPL1_colamp_a	SBP	SPL1	AT2G47070	9385	6807	3.91521e-17	4.40608e-09	1.90818e-09
SBP_tnt.SPL11_col100_a	SBP	SPL11	AT1G27360	11	19	0.560037	0.318846	0.111734
SBP_tnt.SPL13_col_a	SBP	SPL13	AT5G50670	447	446	1.11438e-06	4.31457e-11	1.76817e-07
SBP_tnt.SPL14_col_a	SBP	SPL14	AT1G20980	2622	455	2.67742e-08	1.02355e-11	5.50061e-18
SBP_tnt.SPL15_col_a	SBP	SPL15	AT3G57920	9	59	6.48602e-05	6.29948e-07	3.08216e-12
SBP_tnt.SPL15_colamp_a	SBP	SPL15	AT3G57920	27494	18037	1.67095e-09	4.16551e-16	4.60172e-22
SBP_tnt.SPL3_col_a	SBP	SPL3	AT2G33810	1	28	NA	NA	6.90356e-07
SBP_tnt.SPL3_colamp_a	SBP	SPL3	AT2G33810	794	623	3.11977e-07	3.9605e-09	7.94104e-12
SBP_tnt.SPL5_col_a	SBP	SPL5	AT3G15270	2961	2642	8.56372e-18	1.27878e-26	3.53464e-26
SBP_tnt.SPL5_colamp_a	SBP	SPL5	AT3G15270	33328	20698	3.17601e-10	1.79305e-12	1.25931e-12
SBP_tnt.SPL9_col_a	SBP	SPL9	AT2G42200	12504	10793	7.92877e-13	2.06462e-08	5.2291e-09
SBP_tnt.SPL9_colamp_a	SBP	SPL9	AT2G42200	30152	17204	1.08072e-10	9.62586e-11	4.0539e-09
SRS_tnt.SRS7_col_a	SRS	SRS7	AT1G19790	177	43	0.0010952	9.67975e-11	2.47609e-06
SRS_tnt.SRS7_colamp_a	SRS	SRS7	AT1G19790	20356	6964	0.00261423	7.22712e-12	0.0172619
TCP_tnt.At1g69690_col_a	TCP	At1g69690	AT1G69690	638	746	4.388e-08	3.12733e-11	4.19784e-09
TCP_tnt.At1g69690_colamp_a	TCP	At1g69690	AT1G69690	713	631	6.12132e-06	8.72327e-17	4.68856e-10
TCP_tnt.At1g72010_col_b	TCP	At1g72010	AT1G72010	1155	940	3.08912e-06	6.32988e-09	1.22734e-09
TCP_tnt.At1g72010_col200_a	TCP	At1g72010	AT1G72010	2811	1497	3.34252e-05	2.87243e-12	3.25772e-09
TCP_tnt.At1g72010_colamp_a	TCP	At1g72010	AT1G72010	2319	1680	1.21502e-12	2.33213e-10	3.41514e-10
TCP_tnt.At2g45680_col_b	TCP	At2g45680	AT2G45680	229	449	7.23098e-14	1.45536e-11	6.66589e-12
TCP_tnt.At2g45680_colamp_a	TCP	At2g45680	AT2G45680	472	389	3.08294e-15	1.17145e-13	1.31742e-11
TCP_tnt.At5g08330_col_a	TCP	At5g08330	AT5G08330	2354	2046	7.96336e-07	1.63693e-11	1.25036e-09
TCP_tnt.At5g08330_colamp_a	TCP	At5g08330	AT5G08330	635	643	8.43261e-06	2.06347e-09	1.8369e-10
TCP_tnt.PTF1_col_a	TCP	PTF1	AT3G02150	44	105	2.16999e-13	9.87973e-13	1.50498e-13
TCP_tnt.PTF1_colamp_a	TCP	PTF1	AT3G02150	433	262	5.04787e-09	1.99126e-16	1.23787e-12
TCP_tnt.TCP1_col_a	TCP	TCP1	AT1G67260	3	57	0.937533	0.999745	6.70654e-08
TCP_tnt.TCP14_col_b	TCP	TCP14	AT3G47620	28	65	2.37317e-09	2.39711e-07	4.77994e-07
TCP_tnt.TCP16_col_a	TCP	TCP16	AT3G45150	16	48	9.44806e-05	5.38422e-13	1.46879e-06
TCP_tnt.TCP16_colamp_a	TCP	TCP16	AT3G45150	482	168	1.64292e-11	3.85233e-14	2.34876e-14
TCP_tnt.TCP17_col_a	TCP	TCP17	AT5G08070	67	38	1.02978e-07	1.07373e-07	1.36915e-10
TCP_tnt.TCP17_colamp_a	TCP	TCP17	AT5G08070	63	31	0.928365	0.885249	0.518247
TCP_tnt.TCP20_col_a	TCP	TCP20	AT3G27010	1363	846	1.44546e-07	2.45871e-12	8.56603e-09
TCP_tnt.TCP20_colamp_a	TCP	TCP20	AT3G27010	460	403	7.34219e-05	3.85393e-10	3.34575e-09
TCP_tnt.TCP24_col_b	TCP	TCP24	AT1G30210	929	1789	1.07305e-14	3.62665e-14	3.13553e-14
TCP_tnt.TCP24_col200_a	TCP	TCP24	AT1G30210	711	961	2.52488e-09	9.12938e-14	4.18411e-22
TCP_tnt.TCP24_colamp_a	TCP	TCP24	AT1G30210	8	12	0.00149511	8.99564e-10	1.97081e-07
TCP_tnt.TCP3_col_a	TCP	TCP3	AT1G53230	536	830	7.58912e-13	5.44043e-13	1.28878e-12
TCP_tnt.TCP3_col_b	TCP	TCP3	AT1G53230	574	853	1.11346e-09	6.62242e-17	4.31659e-12
TCP_tnt.TCP3_colamp_a	TCP	TCP3	AT1G53230	958	798	1.40614e-17	1.98865e-18	1.06313e-23
TCP_tnt.TCP7_col_a	TCP	TCP7	AT5G23280	1732	592	1.33591e-06	5.72101e-09	1.35686e-10
Trihelix_tnt.AT1G76870_col_b	Trihelix	AT1G76870	AT1G76870	42	81	1.60587e-10	1.20817e-05	2.25466e-07
Trihelix_tnt.AT1G76880_col_a	Trihelix	AT1G76880	AT1G76880	737	66	0.000148046	1.34531e-09	0.00018535
Trihelix_tnt.AT2G33550_col_a	Trihelix	AT2G33550	AT2G33550	40	145	0.00159924	0.0214261	2.81382e-05
Trihelix_tnt.AT2G33550_colamp_a	Trihelix	AT2G33550	AT2G33550	13644	3697	0.000132572	4.89474e-08	2.33636e-06
Trihelix_tnt.AT3G10030_col_a	Trihelix	AT3G10030	AT3G10030	647	581	1.08893e-09	1.19455e-09	2.83672e-10
Trihelix_tnt.AT3G10030_colamp_a	Trihelix	AT3G10030	AT3G10030	2339	1457	4.28672e-09	6.39979e-14	6.93271e-12
Trihelix_tnt.At3g14180_col_b	Trihelix	At3g14180	AT3G14180	1514	2972	7.51918e-16	4.6491e-14	5.7717e-16
Trihelix_tnt.At3g14180_col100_a	Trihelix	At3g14180	AT3G14180	3166	3838	1.83624e-15	7.23023e-17	1.18036e-15
Trihelix_tnt.AT3G25990_col_a	Trihelix	AT3G25990	AT3G25990	37	76	1.59807e-07	1.52541e-10	1.00889e-16
Trihelix_tnt.AT3G25990_colamp_a	Trihelix	AT3G25990	AT3G25990	2265	1698	2.5334e-11	1.31866e-07	1.99315e-08
Trihelix_tnt.AT3G58630_col_a	Trihelix	AT3G58630	AT3G58630	49	174	5.91927e-06	4.20396e-09	3.41133e-10
Trihelix_tnt.AT3G58630_colamp_a	Trihelix	AT3G58630	AT3G58630	194	108	0.938996	0.984217	3.08963e-11
Trihelix_tnt.AT5G05550_col_a	Trihelix	AT5G05550	AT5G05550	3506	5309	6.77801e-15	3.50316e-12	6.3288e-16
Trihelix_tnt.AT5G05550_colamp_a	Trihelix	AT5G05550	AT5G05550	6028	1883	5.34557e-14	4.19969e-11	1.33277e-11
Trihelix_tnt.AT5G47660_col_a	Trihelix	AT5G47660	AT5G47660	15	113	3.06521e-05	4.30752e-05	3.21207e-06
Trihelix_tnt.AT5G47660_colamp_a	Trihelix	AT5G47660	AT5G47660	18324	10878	2.99285e-07	1.44258e-10	2.57226e-12
Trihelix_tnt.GT1_col_a	Trihelix	GT1	AT1G13450	189	358	1.55617e-09	2.8304e-10	5.68638e-13
Trihelix_tnt.GT2_col_a	Trihelix	GT2	AT1G76890	5907	2857	7.54643e-13	3.63267e-11	1.71395e-12
Trihelix_tnt.GT2_colamp_a	Trihelix	GT2	AT1G76890	8121	4155	7.44709e-07	2.79457e-14	1.71639e-08
Trihelix_tnt.GT3a_col_a	Trihelix	GT3a	AT5G01380	386	589	2.51639e-11	7.93992e-10	2.67093e-19
Trihelix_tnt.GTL1_col_a	Trihelix	GTL1	AT1G33240	5582	6255	1.00436e-06	2.93686e-06	3.45591e-07
Trihelix_tnt.GTL1_colamp_a	Trihelix	GTL1	AT1G33240	29907	9301	2.30903e-11	2.83312e-14	7.3228e-13
WRKY_tnt.WRKY11_col_a	WRKY	WRKY11	AT4G31550	238	314	1.51132e-07	1.62906e-12	1.07177e-12
WRKY_tnt.WRKY14_col_a	WRKY	WRKY14	AT1G30650	1280	2711	6.32812e-11	7.29644e-19	5.65909e-18
WRKY_tnt.WRKY14_colamp_a	WRKY	WRKY14	AT1G30650	8597	5792	1.42383e-10	2.16968e-14	4.14247e-15
WRKY_tnt.WRKY15_col_b	WRKY	WRKY15	AT2G23320	4781	15217	6.32812e-11	9.75054e-12	6.50914e-16
WRKY_tnt.WRKY15_colamp_a	WRKY	WRKY15	AT2G23320	6278	3132	2.37286e-18	4.26316e-24	3.19061e-23
WRKY_tnt.WRKY17_col_a	WRKY	WRKY17	AT2G24570	1	8	NA	NA	9.98087e-09
WRKY_tnt.WRKY17_colamp_a	WRKY	WRKY17	AT2G24570	77	111	4.01108e-09	2.51734e-11	2.65387e-11
WRKY_tnt.WRKY18_col_a	WRKY	WRKY18	AT4G31800	7528	8490	2.10938e-11	1.67024e-20	5.52301e-10
WRKY_tnt.WRKY18_colamp_a	WRKY	WRKY18	AT4G31800	21559	2836	1.48012e-09	1.89625e-10	5.50433e-15
WRKY_tnt.WRKY20_col_a	WRKY	WRKY20	AT4G26640	825	1012	5.44467e-09	1.19462e-16	4.97629e-13
WRKY_tnt.WRKY21_col_a	WRKY	WRKY21	AT2G30590	313	677	1.34186e-07	3.90489e-13	4.52838e-20
WRKY_tnt.WRKY21_col_b	WRKY	WRKY21	AT2G30590	298	729	5.86115e-09	2.25854e-10	2.8772e-22
WRKY_tnt.WRKY21_colamp_a	WRKY	WRKY21	AT2G30590	181	55	2.4666e-10	3.79431e-12	2.0179e-12
WRKY_tnt.WRKY22_col_b	WRKY	WRKY22	AT4G01250	7544	16918	4.06442e-19	7.17016e-23	6.93831e-24
WRKY_tnt.WRKY22_col100_a	WRKY	WRKY22	AT4G01250	7040	9688	8.63719e-16	5.53479e-13	3.61873e-13
WRKY_tnt.WRKY22_colamp_a	WRKY	WRKY22	AT4G01250	18680	10055	2.37286e-18	1.09153e-26	5.6763e-26
WRKY_tnt.WRKY24_col_a	WRKY	WRKY24	AT5G41570	1144	3306	2.95729e-12	1.15169e-19	1.36012e-20
WRKY_tnt.WRKY24_colamp_a	WRKY	WRKY24	AT5G41570	11434	5670	2.37286e-18	1.99516e-24	2.33832e-26
WRKY_tnt.WRKY25_col_a	WRKY	WRKY25	AT2G30250	2665	2659	1.02203e-11	5.38772e-13	7.14852e-15
WRKY_tnt.WRKY25_colamp_a	WRKY	WRKY25	AT2G30250	20571	11412	9.49051e-07	9.03133e-12	2.16565e-12
WRKY_tnt.WRKY26_col_a	WRKY	WRKY26	AT5G07100	37	11	0.628415	5.81243e-07	0.47012
WRKY_tnt.WRKY26_colamp_a	WRKY	WRKY26	AT5G07100	198	235	3.51111e-06	4.77554e-09	1.86279e-15
WRKY_tnt.WRKY27_col_a	WRKY	WRKY27	AT5G52830	676	1479	6.09663e-14	3.16923e-16	7.36927e-26
WRKY_tnt.WRKY27_colamp_a	WRKY	WRKY27	AT5G52830	28313	17453	5.91451e-15	9.24694e-22	3.465e-19
WRKY_tnt.WRKY28_col_a	WRKY	WRKY28	AT4G18170	4991	9576	5.67793e-12	5.22183e-15	3.0861e-18
WRKY_tnt.WRKY28_colamp_a	WRKY	WRKY28	AT4G18170	9	8	0.3116	4.77751e-05	0.0577131
WRKY_tnt.WRKY29_col_a	WRKY	WRKY29	AT4G23550	1029	890	5.91451e-15	3.30562e-15	1.08706e-14
WRKY_tnt.WRKY29_colamp_a	WRKY	WRKY29	AT4G23550	39495	5197	2.2805e-09	2.40487e-14	1.64695e-14
WRKY_tnt.WRKY3_col_a	WRKY	WRKY3	AT2G03340	1274	206	1.47865e-12	2.17911e-13	2.50911e-11
WRKY_tnt.WRKY30_col_a	WRKY	WRKY30	AT5G24110	144	405	4.38957e-14	2.74613e-16	1.97534e-20
WRKY_tnt.WRKY30_colamp_a	WRKY	WRKY30	AT5G24110	3796	2787	4.11523e-13	5.25753e-18	1.43508e-16
WRKY_tnt.WRKY31_col_a	WRKY	WRKY31	AT4G22070	191	81	0.0869071	1.61943e-13	0.262826
WRKY_tnt.WRKY31_colamp_a	WRKY	WRKY31	AT4G22070	2792	2018	6.79721e-09	1.069e-13	8.23749e-15
WRKY_tnt.WRKY33_col_a	WRKY	WRKY33	AT2G38470	2715	3839	3.69662e-13	7.06291e-13	3.75947e-13
WRKY_tnt.WRKY40_col_a	WRKY	WRKY40	AT1G80840	3702	4568	2.21797e-12	3.78833e-23	3.15225e-12
WRKY_tnt.WRKY40_col_v31	WRKY	WRKY40	AT1G80840	0	297	NA	NA	0.000293553
WRKY_tnt.WRKY40_colamp_a	WRKY	WRKY40	AT1G80840	293	237	4.43594e-12	6.28564e-11	4.21901e-11
WRKY_tnt.WRKY42_col_a	WRKY	WRKY42	AT4G04450	116	154	1.78723e-11	1.32659e-10	1.17681e-16
WRKY_tnt.WRKY42_colamp_a	WRKY	WRKY42	AT4G04450	114	102	2.46606e-11	1.5707e-11	2.30835e-12
WRKY_tnt.WRKY43_col_a	WRKY	WRKY43	AT2G46130	49	120	3.11386e-09	5.53167e-08	2.26506e-10
WRKY_tnt.WRKY43_colamp_a	WRKY	WRKY43	AT2G46130	634	606	2.79048e-15	7.81662e-13	1.06277e-11
WRKY_tnt.WRKY45_col_a	WRKY	WRKY45	AT3G01970	4248	7854	8.54224e-13	1.04451e-17	4.31419e-20
WRKY_tnt.WRKY45_colamp_a	WRKY	WRKY45	AT3G01970	3159	802	3.85367e-16	7.01909e-20	3.56731e-21
WRKY_tnt.WRKY46_col_a	WRKY	WRKY46	AT2G46400	41	6	0.139035	4.68127e-05	0.162807
WRKY_tnt.WRKY46_colamp_a	WRKY	WRKY46	AT2G46400	27	19	0.00180639	5.3523e-06	2.02319e-07
WRKY_tnt.WRKY47_col_a	WRKY	WRKY47	AT4G01720	28	57	8.7372e-06	1.80025e-07	1.4461e-06
WRKY_tnt.WRKY47_colamp_a	WRKY	WRKY47	AT4G01720	269	172	9.9668e-10	2.65925e-14	3.34378e-09
WRKY_tnt.WRKY50_col_a	WRKY	WRKY50	AT5G26170	2550	5702	8.61259e-18	1.31173e-13	4.58256e-15
WRKY_tnt.WRKY50_colamp_a	WRKY	WRKY50	AT5G26170	7592	33	0.908605	9.29165e-18	0.880804
WRKY_tnt.WRKY55_col_a	WRKY	WRKY55	AT2G40740	6419	4730	1.80641e-18	9.72937e-24	2.53088e-25
WRKY_tnt.WRKY59_col_a	WRKY	WRKY59	AT2G21900	57	25	0.430023	0.150813	0.00119337
WRKY_tnt.WRKY6_col_a	WRKY	WRKY6	AT1G62300	348	72	1.96886e-07	1.02649e-12	2.45992e-09
WRKY_tnt.WRKY6_colamp_a	WRKY	WRKY6	AT1G62300	5351	3006	7.98459e-14	1.08684e-20	9.37853e-18
WRKY_tnt.WRKY65_col_a	WRKY	WRKY65	AT1G29280	1523	2939	3.69662e-13	2.69829e-15	8.63082e-15
WRKY_tnt.WRKY65_colamp_a	WRKY	WRKY65	AT1G29280	13347	6598	2.4612e-11	1.32674e-15	4.45253e-14
WRKY_tnt.WRKY7_col_b	WRKY	WRKY7	AT4G24240	512	537	8.12884e-15	1.27351e-18	3.66045e-17
WRKY_tnt.WRKY7_col100_a	WRKY	WRKY7	AT4G24240	62	118	1.54779e-12	6.84967e-14	3.33127e-14
WRKY_tnt.WRKY7_colamp_a	WRKY	WRKY7	AT4G24240	21	16	1.39422e-06	1.39132e-08	2.23644e-11
WRKY_tnt.WRKY70_col_b	WRKY	WRKY70	AT3G56400	718	839	1.04178e-13	3.3267e-15	1.37094e-21
WRKY_tnt.WRKY70_col200_a	WRKY	WRKY70	AT3G56400	5066	5897	5.91451e-15	2.25145e-24	1.0623e-23
WRKY_tnt.WRKY71_col_a	WRKY	WRKY71	AT1G29860	5494	7597	9.42754e-10	4.61421e-17	8.78698e-18
WRKY_tnt.WRKY75_col_a	WRKY	WRKY75	AT5G13080	1277	10695	1.05866e-08	1.13044e-11	6.14911e-25
WRKY_tnt.WRKY75_colamp_a	WRKY	WRKY75	AT5G13080	20431	3482	1.02388e-10	3.92099e-13	1.25212e-20
WRKY_tnt.WRKY8_col_b	WRKY	WRKY8	AT5G46350	4785	13264	6.32812e-11	1.02383e-18	8.54398e-16
WRKY_tnt.WRKY8_col100_a	WRKY	WRKY8	AT5G46350	3471	3230	5.91451e-15	6.0208e-16	3.43021e-17
WRKY_tnt.WRKY8_colamp_a	WRKY	WRKY8	AT5G46350	2546	1643	4.43594e-11	1.88818e-17	4.01428e-16
zfGRF_tnt.AT3G42860_col_a	zfGRF	AT3G42860	AT3G42860	1152	1364	1.26562e-10	3.58988e-11	4.13346e-11
ZFHD_tnt.ATHB23_col_b	ZFHD	ATHB23	AT5G39760	7151	18613	8.45896e-05	9.46413e-11	1.95294e-08
ZFHD_tnt.ATHB23_colamp_a	ZFHD	ATHB23	AT5G39760	29834	13116	1.46472e-12	1.5384e-07	1.48923e-06
ZFHD_tnt.ATHB24_col_a	ZFHD	ATHB24	AT2G18350	979	2153	0.0257083	2.35461e-06	1.31104e-05
ZFHD_tnt.ATHB24_colamp_a	ZFHD	ATHB24	AT2G18350	21434	10236	0.235832	0.278521	4.8703e-06
ZFHD_tnt.ATHB25_col_a	ZFHD	ATHB25	AT5G65410	7720	19777	1.97825e-09	7.67039e-07	2.81892e-07
ZFHD_tnt.ATHB25_colamp_a	ZFHD	ATHB25	AT5G65410	31997	13416	3.44148e-06	1.81701e-07	3.80037e-10
ZFHD_tnt.AtHB32_col200_a	ZFHD	AtHB32	AT1G14687	3523	8559	1.62956e-12	1.41683e-14	1.94444e-16
ZFHD_tnt.ATHB33_col_a	ZFHD	ATHB33	AT1G75240	8094	19478	3.58901e-12	4.68367e-07	4.43856e-07
ZFHD_tnt.ATHB33_colamp_a	ZFHD	ATHB33	AT1G75240	25968	4814	2.38399e-07	5.21056e-10	1.35728e-07
ZFHD_tnt.ATHB34_col_a	ZFHD	ATHB34	AT3G28920	1498	3530	2.58148e-06	7.77127e-11	1.55338e-05
ZFHD_tnt.ATHB34_colamp_a	ZFHD	ATHB34	AT3G28920	38974	12136	9.81764e-12	1.98911e-10	9.7992e-08

## Sheet: Supplementary Table S5_1
TF Family	TF peak set	GEM_NUMBER_OF_PEAKS	GEM_MEAN_LENGTH_BP	GEM_TOTAL_LENGTH_BP	NEOMORPH_NUMBER_OF_PEAKS	NEOMORPH_MEAN_LENGTH_BP	NEOMORPH_TOTAL_LENGTH_BP	NUMBER_OF_INTERSECTIONS	JACCARD	PVAL
NAC_tnt	SND3_colamp_a	18786	200	3757200	24361	201	4896561	16438	0.579519	0
AP2EREBP_tnt	At5g65130_col_a	553	200	110600	1992	201	400392	519	0.250299	0
WRKY_tnt	WRKY59_col_a	25	200	5000	222	201	44622	23	0.0992222	6.2805e-72
ARF_tnt	ARF16_col_b	343	200	68600	483	201	97083	88	0.109318	0
bHLH_tnt	bHLH34_col_a	356	200	71200	0	0	0	0	0	1
SBP_tnt	SPL15_colamp_a	18037	200	3607400	19981	201	4016181	15731	0.68305	0
MYBrelated_tnt	LCL1_col_b	2892	200	578400	0	0	0	0	0	1
WRKY_tnt	WRKY7_colamp_a	16	200	3200	201	201	40401	10	0.0465111	4.3892e-29
MYBrelated_tnt	AT4G12670_col_a	245	200	48964	0	0	0	0	0	1
AP2EREBP_tnt	At4g16750_col_a	9557	200	1911400	15677	201	3151077	9026	0.547825	0
Homeobox_tnt	ATHB7_col_a	1024	200	204800	10616	201	2133816	935	0.079618	0
C2H2_tnt	At5g22890_col_a	60	200	12000	346	201	69546	54	0.144602	1.9281e-161
C2C2dof_tnt	AT2G28810_colamp_a	14423	200	2884600	25591	201	5143791	12719	0.410491	0
AP2EREBP_tnt	AIL7_colamp_a	2093	200	418600	2790	201	560790	1920	0.627383	0
MYBrelated_tnt	At3g11280_colamp_a	37	200	7400	543	201	109143	24	0.0372075	1.084e-61
AP2EREBP_tnt	ERF105_colamp_a	6328	200	1265600	11770	201	2365770	5620	0.449821	0
G2like_tnt	AT5G45580_colamp_a	19228	200	3845600	25193	201	5063793	16783	0.574394	0
MYBrelated_tnt	LHY1_col_a	16509	200	3301800	18206	201	3659406	14095	0.648543	0
MYB_tnt	MYB58_col_a	777	200	155400	4576	201	919776	725	0.155472	0
MYB_tnt	MYB55_col_b	173	200	34600	0	0	0	0	0	1
C2C2dof_tnt	AT5G66940_colamp_a	8221	200	1644200	16383	201	3292983	7385	0.399262	0
AP2EREBP_tnt	At2g44940_colamp_a	2374	200	474800	5163	201	1037763	2171	0.394081	0
AP2EREBP_tnt	At4g16750_colamp_a	31	200	6200	304	201	61104	28	0.0866798	9.1284e-83
AP2EREBP_tnt	TINY_col_a	226	200	45200	1775	201	356775	215	0.119332	0
NAC_tnt	CUC2_colamp_a	1298	200	259600	2466	201	495666	1237	0.475693	0
Trihelix_tnt	GT2_colamp_a	4155	200	831000	7665	201	1540665	3809	0.4527	0
C2C2YABBY_tnt	CRC_colamp_a	32	200	6400	1065	201	214065	14	0.0103317	1.4268e-29
C2C2gata_tnt	GATA20_col_a	38	200	7600	103	201	20703	24	0.197033	7.2039e-79
NAC_tnt	ANAC087_col_v3a	1506	200	301200	2280	201	458280	1434	0.597439	0
bZIP_tnt	GBF5_colamp_a	2372	200	474400	4130	201	830130	2174	0.499387	0
MYB_tnt	MYB81_colamp_a	123	200	24600	966	201	194166	77	0.0703133	5.4328e-215
AP2EREBP_tnt	ERF15_col_b	6541	200	1308200	0	0	0	0	0	1
AP2EREBP_tnt	ERF7_colamp_a	428	200	85600	3681	201	739881	377	0.0952274	0
C2C2dof_tnt	dof45_colamp_a	76	200	15200	797	201	160197	66	0.0770762	1.7096e-160
WRKY_tnt	WRKY18_colamp_a	2836	200	567200	11845	201	2380845	2458	0.191098	0
ZFHD_tnt	ATHB23_col_b	18613	200	3722589	27922	201	5612322	15241	0.443116	0
AP2EREBP_tnt	DEAR2_col_a	1979	200	395800	3624	201	728424	1871	0.525573	0
AP2EREBP_tnt	AT1G77200_colamp_a	20418	200	4083600	21450	201	4311450	17600	0.732201	0
MYB_tnt	MYB74_col_b	8	200	1600	0	0	0	0	0	1
G2like_tnt	AT5G45580_col_a	12677	200	2535400	16900	201	3396900	11412	0.593895	0
MYB_tnt	MYB4_col200_a	75	200	15000	641	201	128841	59	0.0840861	1.0677e-147
NAC_tnt	ANAC057_col_a	5011	200	1002200	4749	201	954549	4357	0.804978	0
AP2EREBP_tnt	RRTF1_colamp_a	846	200	169200	3467	201	696867	757	0.205653	0
AP2EREBP_tnt	AT1G77200_col_a	2884	200	576800	5667	201	1139067	2755	0.482019	0
G2like_tnt	At3g13040_col_b	19	200	3800	196	201	39396	2	0.00866612	6.0012e-05
G2like_tnt	At1g68670_col_b	6821	200	1364200	0	0	0	0	0	1
C2C2dof_tnt	dof24_col_a	10484	200	2096800	19291	201	3877491	9363	0.426954	0
CPP_tnt	SOL1_col_a	6207	200	1241400	0	0	0	0	0	1
AP2EREBP_tnt	CRF10_colamp_a	244	200	48800	689	201	138489	223	0.297037	0
BZR_tnt	BZR1_col_a	356	200	71200	1018	201	204618	346	0.322923	0
G2like_tnt	AT2G40260_colamp_a	12463	200	2492600	16482	201	3312882	10984	0.585752	0
C2H2_tnt	AT3G49930_col_a	17	200	3400	148	201	29748	2	0.0111152	5.2962e-08
MYB_tnt	MYB60_col_b	25	200	5000	0	0	0	0	0	1
bZIP_tnt	bZIP16_col_v3a	714	200	142800	1740	201	349740	697	0.393087	0
MYB_tnt	MYB93_colamp_a	1641	200	328200	4218	201	847818	1409	0.302435	0
MYB_tnt	MYB39_colamp_a	140	200	28000	696	201	139896	101	0.128556	9.7904e-239
MYB_tnt	MYB101_col_a	144	200	28800	741	201	148941	127	0.148865	0
TCP_tnt	At5g08330_colamp_a	643	200	128600	722	201	145122	551	0.663172	0
bZIP_tnt	VIP1_col_v3a	703	200	140600	1523	201	306123	673	0.425221	0
AP2EREBP_tnt	LEP_col_a	80	200	16000	546	201	109746	69	0.120175	6.2994e-226
MYBrelated_tnt	At5g08520_colamp_a	4419	200	883800	7980	201	1603980	3830	0.417761	0
AP2EREBP_tnt	At2g33710_colamp_a	4067	200	813400	13110	201	2635110	3647	0.257876	0
WRKY_tnt	WRKY29_colamp_a	5197	200	1039400	16024	201	3220824	4471	0.245392	0
bZIP_tnt	bZIP28_col_a	553	200	110600	1726	201	346926	534	0.32186	0
Trihelix_tnt	GTL1_colamp_a	9301	200	1860200	19310	201	3881310	8279	0.374292	0
bHLH_tnt	bHLH34_col_b	286	200	57200	0	0	0	0	0	1
MYBrelated_tnt	AT1G72740_colamp_a	11970	200	2393884	0	0	0	0	0	1
C2H2_tnt	AT3G46070_col_a	22	200	4400	246	201	49446	11	0.0399284	2.1207e-32
NAC_tnt	ANAC016_colamp_a	1072	200	214400	1722	201	346122	978	0.525849	0
NAC_tnt	SND3_col_b	23650	200	4730000	21330	201	4287330	19689	0.766705	0
MYB_tnt	MYB41_col_a	21	200	4200	233	201	46833	12	0.0462	2.6213e-33
MYB_tnt	MYB88_col_a	4431	200	886200	8528	201	1714128	4038	0.444784	0
MYBrelated_tnt	LCL1_col_a	2639	200	527800	0	0	0	0	0	1
NAC_tnt	VND6_colamp_a	2722	200	544400	3508	201	705108	2529	0.665116	0
bZIP_tnt	bZIP52_colamp_a	7051	200	1410200	11094	201	2229894	6209	0.500681	0
MYB_tnt	MYB55_col_a	173	200	34600	0	0	0	0	0	1
RAV_tnt	RAV1_col_b	5336	200	1067200	0	0	0	0	0	1
C2H2_tnt	At2g48100_col_b	7	200	1400	57	201	11457	0	0	1
ND_tnt	AT1G63040_col_a	13	200	2600	114	201	22914	3	0.0216907	9.0507e-09
AP2EREBP_tnt	ESE1_col_a	546	200	109200	1512	201	303912	500	0.321988	0
NAC_tnt	NAC2_col_v3a	10534	200	2106800	9869	201	1983669	9237	0.8312	0
HSF_tnt	HSF6_col_a	372	200	74400	1227	201	246627	346	0.275152	0
AP2EREBP_tnt	CBF2_colamp_a	12017	200	2403400	10689	201	2148489	9931	0.782288	0
WRKY_tnt	WRKY40_col_a	4568	200	913600	0	0	0	0	0	1
AP2EREBP_tnt	At1g77640_col_a	113	200	22600	690	201	138690	90	0.117615	1.6945e-266
BSD_tnt	AT1G10720_col_a	28	200	5600	256	201	51456	9	0.0306284	4.9748e-22
WRKY_tnt	WRKY7_col_b	537	200	107400	0	0	0	0	0	1
MYB_tnt	MYB74_col_a	23	200	4600	0	0	0	0	0	1
MYB_tnt	MYB118_col_a	75	200	15000	319	201	64119	53	0.146132	4.0897e-159
HSF_tnt	HSFA6B_col_b	19148	200	3829600	0	0	0	0	0	1
LOBAS2_tnt	LBD2_col_a	6803	200	1360600	15728	201	3161328	6314	0.332929	0
NAC_tnt	AT3G12910_col_a	28	200	5600	110	201	22110	18	0.141786	5.1886e-56
HSF_tnt	HSFA1E_col_a	253	200	50600	673	201	135273	241	0.335178	0
NAC_tnt	ANAC092_col_v3a	1285	200	257000	2765	201	555765	1250	0.439448	0
C2C2dof_tnt	At1g64620_100ng20cy_b	3689	200	737800	12787	201	2570187	3300	0.224254	0
Homeobox_tnt	ATHB13_colamp_a	47	200	9400	1303	201	261903	40	0.0277729	2.2719e-91
NAC_tnt	ANAC004_colamp_a	7093	200	1418600	8165	201	1641165	6299	0.687087	0
LOBAS2_tnt	LBD2_colamp_a	5328	200	1065600	8586	201	1725786	4570	0.46467	0
bHLH_tnt	bHLH18_col_a	25	200	5000	265	201	53265	18	0.0640814	3.4165e-50
AP2EREBP_tnt	At1g22810_colamp_a	2525	200	505000	4672	201	939072	2312	0.464711	0
NAC_tnt	ANAC017_colamp_v31	6075	200	1215000	11941	201	2400141	5116	0.3884	0
AP2EREBP_tnt	At2g44940_col_a	220	200	44000	740	201	148740	199	0.239077	0
CPP_tnt	SOL1_col_b	5998	200	1199600	0	0	0	0	0	1
TCP_tnt	At5g08330_col_a	2046	200	409200	2915	201	585915	1731	0.526262	0
WRKY_tnt	WRKY8_col100_a	3230	200	646000	0	0	0	0	0	1
AP2EREBP_tnt	ERF104_col_a	328	200	65600	1370	201	275370	298	0.201597	0
C3H_tnt	At1g74370_col_a	12	200	2400	83	201	16683	3	0.0309385	1.8544e-12
WRKY_tnt	WRKY75_col_a	10695	200	2139000	19311	201	3881511	9976	0.473241	0
MYB_tnt	MYB107_colamp_a	1744	200	348800	5263	201	1057863	1473	0.254208	0
TCP_tnt	PTF1_colamp_a	262	200	52400	578	201	116178	206	0.314424	0
C2C2gata_tnt	GATA15_col_b	641	200	128200	3686	201	740886	545	0.132924	0
ABI3VP1_tnt	NGA4_col_a	316	200	63200	2235	201	449235	296	0.126533	0
AP2EREBP_tnt	AT3G16280_col_a	65	200	13000	598	201	120198	31	0.0456826	7.5132e-67
Trihelix_tnt	AT3G58630_colamp_a	108	200	21600	571	201	114771	80	0.131167	2.2139e-291
NAC_tnt	NTM2_col_b	3677	200	735400	5202	201	1045602	3236	0.569826	0
G2like_tnt	AT2G38300_col_a	292	200	58400	845	201	169845	247	0.268066	0
C2H2_tnt	IDD7_col_a	1113	200	222600	4720	201	948720	1040	0.204137	0
SRS_tnt	SRS7_col_a	43	200	8580	469	201	94269	33	0.0634786	2.0448e-84
MADS_tnt	AGL25_col_a	50	200	10000	481	201	96681	19	0.0351207	3.7742e-41
ND_tnt	ASHR1_col_a	41	200	8200	310	201	62310	1	0.00229649	0.035946
C3H_tnt	At5g08750_col_a	264	200	52800	968	201	194568	143	0.119678	0
BES1_tnt	BAM8_col_a	1508	200	301600	2324	201	467124	1433	0.637941	0
Homeobox_tnt	PDF2_col_a	1160	200	232000	0	0	0	0	0	1
C2H2_tnt	At5g04390_col200_a	2023	200	404600	9238	201	1856838	1573	0.147065	0
AP2EREBP_tnt	PLT1_col_a	77	200	15400	228	201	45828	60	0.237013	3.1517e-191
C2C2dof_tnt	AT1G69570_col_a	7455	200	1491000	8594	201	1727394	6336	0.654679	0
AP2EREBP_tnt	At1g75490_col_a	59	200	11800	701	201	140901	48	0.0661959	1.2839e-186
ZFHD_tnt	ATHB33_colamp_a	4814	200	962800	14246	201	2863446	4135	0.24917	0
C3H_tnt	EMB1789_col_a	21	200	4200	268	201	53868	10	0.033045	3.7471e-26
Orphan_tnt	AT1G23810_col_a	147	200	29400	427	201	85827	139	0.304461	0
BZR_tnt	At1g78700_col_a	2857	200	571400	5147	201	1034547	2700	0.511227	0
NAC_tnt	ANAC103_colamp_a	2152	200	430400	3239	201	651039	1951	0.557013	0
MYB_tnt	MYB113_col_a	320	200	64000	984	201	197784	253	0.222907	0
TCP_tnt	At1g72010_colamp_a	1680	200	336000	2336	201	469536	1534	0.608292	0
C2C2dof_tnt	Adof1_col_a	2939	200	587800	11744	201	2360544	2442	0.179184	0
ZFHD_tnt	ATHB34_colamp_a	12136	200	2427172	23553	201	4734153	10439	0.371474	0
MYBrelated_tnt	At3g11280_col_a	444	200	88800	2031	201	408231	350	0.162646	0
bHLH_tnt	bHLH122_colamp_a	154	200	30800	771	201	154971	136	0.164707	0
MADS_tnt	SVP_colamp_v3b	3612	200	722400	10822	201	2175222	3105	0.258504	0
HSF_tnt	HSF21_col_a	331	200	66200	756	201	151956	299	0.362106	0
AP2EREBP_tnt	At4g32800_col200_a	1449	200	289800	0	0	0	0	0	1
Trihelix_tnt	GT1_col_a	358	200	71599	521	201	104721	250	0.421882	0
C2C2gata_tnt	GATA12_colamp_a	196	200	39200	863	201	173463	147	0.154246	0
NAC_tnt	NAC2_colamp_a	13311	200	2662200	13804	201	2774604	12062	0.800457	0
MYB_tnt	MYB107_col_a	5296	200	1059200	8199	201	1647999	4751	0.520059	0
G2like_tnt	At2g01060_colamp_a	447	200	89400	10723	201	2155323	364	0.0299154	0
MYB_tnt	MYB92_colamp_a	538	200	107600	1146	201	230346	456	0.355464	0
bZIP_tnt	TGA4_colamp_a	5586	200	1117200	6139	201	1233939	4959	0.727911	0
MYBrelated_tnt	At1g19000_colamp_a	10416	200	2083200	17131	201	3443331	9026	0.463518	0
bHLH_tnt	bHLH69_col_a	11	200	2200	41	201	8241	2	0.0385954	9.7233e-07
AP2EREBP_tnt	ESE1_colamp_a	71	200	14200	287	201	57687	57	0.179034	1.322e-172
NAC_tnt	ANAC045_col_a	10974	200	2194800	11803	201	2372403	9726	0.72937	0
NAC_tnt	ANAC103_col_a	5364	200	1072800	5463	201	1098063	4790	0.774019	0
bZIP_tnt	TGA3_colamp_a	381	200	76200	558	201	112158	360	0.611044	0
AP2EREBP_tnt	ERF104_colamp_a	36	200	7200	319	201	64119	26	0.0746517	3.7161e-70
WRKY_tnt	WRKY25_col_a	2659	200	531800	5826	201	1171026	2537	0.420702	0
MYB_tnt	MYB92_100ng20cy_b	86	200	17200	260	201	52260	34	0.102723	5.4916e-91
ND_tnt	AT2G28920_col_a	279	200	55800	1869	201	375669	249	0.121968	0
WRKY_tnt	WRKY6_colamp_a	3006	200	601200	5323	201	1069923	2693	0.468541	0
Trihelix_tnt	AT3G10030_colamp_a	1457	200	291400	2680	201	538680	1253	0.465169	0
CPP_tnt	TCX2_colamp_a	15068	200	3013600	17727	201	3563127	12327	0.598086	0
BBRBPC_tnt	BPC1_col_a	626	200	125200	1482	201	297882	535	0.381527	0
MYB_tnt	MYB83_col_a	79	200	15800	466	201	93666	64	0.122254	2.7372e-226
MYB_tnt	MYB3R5_col_a	1418	200	283600	2706	201	543906	1329	0.478862	0
C2C2dof_tnt	At5g62940_col_a	21277	200	4255400	29881	201	6006081	18373	0.500384	0
TCP_tnt	TCP3_col_a	830	200	166000	0	0	0	0	0	1
C2C2dof_tnt	AT5G02460_col_a	14981	200	2996200	30519	201	6134319	13165	0.34202	0
ARID_tnt	AT1G04880_colamp_a	729	200	145800	2273	201	456873	669	0.26944	0
NAC_tnt	SND2_colamp_a	21302	200	4260400	23342	201	4691742	17813	0.626903	0
MYB_tnt	MYB30_col_a	266	200	53200	1087	201	218487	239	0.199506	0
bZIP_tnt	HY5_colamp_v3a	3462	200	692400	10140	201	2038140	3154	0.28986	0
NAC_tnt	ANAC034_col_v3a	4568	200	913600	0	0	0	0	0	1
Trihelix_tnt	AT3G58630_col_a	174	200	34800	616	201	123816	127	0.202658	0
SBP_tnt	SPL9_colamp_a	17204	200	3440800	20802	201	4181202	15052	0.633843	0
AP2EREBP_tnt	ERF13_col_b	524	200	104800	1713	201	344313	477	0.252307	0
NAC_tnt	CUC3_colamp_a	830	200	166000	1855	201	372855	790	0.406111	0
bZIP_tnt	bZIP44_col_v3a	504	200	100800	0	0	0	0	0	1
AP2EREBP_tnt	AT1G01250_col_a	182	200	36400	725	201	145725	167	0.224306	0
AP2EREBP_tnt	ERF1_colamp_a	469	200	93800	2667	201	536067	430	0.155694	0
G2like_tnt	At2g01060_col_b	7162	200	1432400	0	0	0	0	0	1
WRKY_tnt	WRKY31_col_a	81	200	16200	272	201	54672	66	0.221865	7.0435e-193
C2C2dof_tnt	dof43_colamp_a	15835	200	3167000	19070	201	3833070	12849	0.543862	0
AP2EREBP_tnt	ERF6_col_a	186	200	37200	0	0	0	0	0	1
TCP_tnt	At1g69690_col_a	746	200	149200	995	201	199995	565	0.455122	0
BBRBPC_tnt	BPC5_colamp_a	27	200	5400	160	201	32160	11	0.060106	7.0374e-37
bZIP_tnt	AREB3_colamp_a	795	200	159000	1818	201	365418	722	0.372955	0
Homeobox_tnt	PDF2_col_b	1223	200	244600	0	0	0	0	0	1
NAC_tnt	ANAC050_colamp_a	10357	200	2071400	11167	201	2244567	9409	0.779834	0
C2H2_tnt	JGL_col_a	131	200	26200	1808	201	363408	107	0.0549743	2.0569e-243
ND_tnt	FRS9_col_a	1433	200	286600	3662	201	736062	1298	0.348257	0
MADS_tnt	FEM111_col_a	11	200	2200	93	201	18693	3	0.0242302	3.8632e-09
NAC_tnt	NAM_col_v3a	2437	200	487400	4929	201	990729	2355	0.458511	0
MYBrelated_tnt	At5g58900_col_a	55	200	11000	711	201	142911	38	0.0465607	4.7603e-120
C2C2dof_tnt	OBP1_col_a	13451	200	2690200	23458	201	4715058	11755	0.420123	0
ZFHD_tnt	ATHB25_col_a	19777	200	3955348	25748	201	5175348	16306	0.524873	0
Trihelix_tnt	AT5G47660_col_a	113	200	22600	277	201	55677	90	0.277777	5.8357e-269
NAC_tnt	ANAC057_colamp_a	5727	200	1145400	5463	201	1098063	5032	0.826671	0
C2H2_tnt	SGR5_colamp_a	10256	200	2051200	16729	201	3362529	9321	0.501346	0
HSF_tnt	HSFA6B_col100_a	10214	200	2042800	0	0	0	0	0	1
G2like_tnt	AT1G49560_col_a	6852	200	1370400	9128	201	1834728	5977	0.57897	0
HSF_tnt	HSFC1_colamp_a	1800	200	360000	3733	201	750333	1610	0.394429	0
AP2EREBP_tnt	ERF48_col_a	23	200	4600	390	201	78390	15	0.0308914	1.0524e-45
bHLH_tnt	bHLH64_col_a	4	200	800	116	201	23316	0	0	1
MYB_tnt	MYB101_colamp_a	3349	200	669800	10146	201	2039346	2771	0.242847	0
AP2EREBP_tnt	At1g36060_col_a	97	200	19400	673	201	135273	82	0.1136	1.8094e-231
C2H2_tnt	AtIDD11_colamp_a	1124	200	224800	3281	201	659481	1003	0.281176	0
RAV_tnt	RAV1_colamp_a	1714	200	342800	2911	201	585111	1511	0.464104	0
AP2EREBP_tnt	AT1G12630_colamp_a	9736	200	1947200	10504	201	2111304	8340	0.710574	0
C2H2_tnt	SGR5_col_a	802	200	160400	2240	201	450240	755	0.320705	0
MYB_tnt	MYB49_colamp_a	333	200	66600	3814	201	766614	278	0.0660588	0
bZIP_tnt	TGA2_colamp_v31	7751	200	1550200	14253	201	2864853	6405	0.393035	0
TCP_tnt	TCP20_col_a	846	200	169200	1167	201	234567	739	0.585646	0
G2like_tnt	At2g03500_col_a	5211	200	1042200	12731	201	2558931	4651	0.337568	0
ARID_tnt	At3g13350_col_a	18	200	3600	844	201	169644	11	0.00924377	1.1119e-27
NAC_tnt	ANAC013_col_a	4035	200	807000	5744	201	1154544	3735	0.609183	0
AP2EREBP_tnt	CBF1_col_a	5818	200	1163600	6942	201	1395342	5240	0.739635	0
bZIP_tnt	TGA5_col_v3a	1666	200	333200	2604	201	523404	1573	0.594849	0
WRKY_tnt	WRKY28_col_a	9576	200	1915200	13501	201	2713701	8884	0.608216	0
Homeobox_tnt	EDT1_col200_a	87	200	17400	0	0	0	0	0	1
MADS_tnt	AGL16_colamp_a	68	200	13600	200	201	40200	27	0.106987	7.3452e-76
HB_tnt	ATHB15_col_a	1894	200	378800	6538	201	1314138	1618	0.226878	0
HSF_tnt	HSFB3_colamp_a	388	200	77600	1171	201	235371	318	0.246959	0
LOBAS2_tnt	AS2_col_a	130	200	26000	482	201	96882	126	0.243401	0
NAC_tnt	ANAC045_colamp_a	3926	200	785200	6118	201	1229718	3527	0.532253	0
TCP_tnt	TCP3_col_b	853	200	170600	0	0	0	0	0	1
NAC_tnt	ANAC034_col_v3b	4580	200	916000	0	0	0	0	0	1
WRKY_tnt	WRKY28_colamp_a	8	200	1600	150	201	30150	2	0.0105543	5.9059e-06
AP2EREBP_tnt	CBF3_colamp_a	3790	200	758000	7176	201	1442376	3378	0.437593	0
AP2EREBP_tnt	RAP212_col_a	2876	200	575200	6571	201	1320771	2692	0.381147	0
C2C2COlike_tnt	AT4G27900_col_a	70	200	14000	199	201	39999	64	0.298516	2.2602e-201
bZIP_tnt	VIP1_colamp_a	189	200	37800	436	201	87636	168	0.354848	0
CCAATHAP3_tnt	NFYB4_col_a	7	200	1400	157	201	31557	5	0.0291247	5.0393e-20
BZR_tnt	At1g78700_colamp_a	32	200	6400	176	201	35376	26	0.133865	6.5495e-84
bZIP_tnt	GBF5_col_v3a	1113	200	222600	2445	201	491445	1086	0.434242	0
HSF_tnt	HSFB4_col_a	48	200	9600	234	201	47034	31	0.118957	1.1852e-88
NLP_tnt	AtNLP4_col_b	17	200	3400	486	201	97686	2	0.00393979	0.00026891
WRKY_tnt	WRKY46_col_a	6	200	1200	26	201	5226	2	0.0642691	8.6063e-08
bZIP_tnt	bZIP44_col_v3b	511	200	102200	0	0	0	0	0	1
AP2EREBP_tnt	CBF4_colamp_a	20429	200	4085800	18812	201	3781212	17321	0.811738	0
MADS_tnt	AGL16_col_a	125	200	25000	691	201	138891	87	0.112357	2.9026e-210
G2like_tnt	AT4G37180_col_a	17162	200	3432400	13964	201	2806764	12524	0.645541	0
G2like_tnt	At1g13300_col_a	387	200	77400	883	201	177483	340	0.34702	0
bHLH_tnt	bHLH80_colamp_a	132	200	26400	1322	201	265722	121	0.0866283	2.1393e-279
AP2EREBP_tnt	At1g19210_colamp_a	1306	200	261200	14543	201	2923143	1151	0.0723647	0
G2like_tnt	At2g01060_col_a	8972	200	1794400	0	0	0	0	0	1
G2like_tnt	At1g68670_colamp_a	1016	200	203200	2114	201	424914	892	0.383274	0
AP2EREBP_tnt	ERF6_col_b	186	200	37200	0	0	0	0	0	1
bZIP_tnt	bZIP53_colamp_a	6730	200	1346000	10343	201	2078943	6020	0.548975	0
MYBrelated_tnt	AT3G10113_col_a	23147	200	4629400	27249	201	5477049	19864	0.63426	0
bZIP_tnt	GBF6_col_v3a	6656	200	1331200	0	0	0	0	0	1
WRKY_tnt	WRKY22_colamp_a	10055	200	2011000	14794	201	2973594	9027	0.560492	0
AP2EREBP_tnt	ERF1_col_a	12	200	2400	854	201	171654	11	0.0106396	8.2198e-32
C2H2_tnt	IDD5_colamp_a	2364	200	472800	9121	201	1833321	2083	0.209713	0
C2H2_tnt	AT2G15740_col_a	1230	200	246000	3257	201	654657	1157	0.338787	0
WRKY_tnt	WRKY25_colamp_a	11412	200	2282400	15153	201	3045753	10218	0.610415	0
Trihelix_tnt	AT2G33550_colamp_a	3697	200	739353	0	0	0	0	0	1
MYB_tnt	MYB23_col_a	7	200	1400	256	201	51456	2	0.00727955	1.1973e-05
Trihelix_tnt	AT3G25990_colamp_a	1698	200	339552	2685	201	539685	1355	0.437916	0
C2H2_tnt	IDD2_colamp_a	307	200	61400	2023	201	406623	247	0.112019	0
NAC_tnt	ANAC047_col_v3b	1892	200	378400	0	0	0	0	0	1
C2C2gata_tnt	GATA6_col200_a	51	200	10200	442	201	88842	27	0.0522242	3.0483e-72
GeBP_tnt	AT1G66420_col_a	8	200	1600	53	201	10653	3	0.0448046	1.4725e-10
MYB_tnt	MYB119_colamp_a	9560	200	1912000	9278	201	1864878	8257	0.785392	0
NAC_tnt	SND2_col_a	4	200	800	636	201	127836	1	0.00149583	0.0053506
MYB_tnt	MYB56_colamp_a	2637	200	527400	4765	201	957765	2202	0.408424	0
G2like_tnt	At1g25550_colamp_a	2164	200	432800	3579	201	719379	1946	0.494245	0
Homeobox_tnt	ATHB6_col_a	483	200	96600	9807	201	1971207	367	0.0317944	0
bZIP_tnt	bZIP3_col_a	8805	200	1761000	8295	201	1667295	7282	0.760185	0
MYB_tnt	MYB121_col_a	808	200	161600	2067	201	415467	717	0.305397	0
BBRBPC_tnt	BPC6_col_a	33	200	6600	254	201	51054	23	0.0822373	9.4821e-72
HB_tnt	ATHB21_colamp_a	7070	200	1414000	14579	201	2930379	6180	0.379758	0
AP2EREBP_tnt	ERF105_col_b	1024	200	204800	0	0	0	0	0	1
G2like_tnt	At3g24120_col_a	21468	200	4293600	33768	201	6787368	19284	0.477454	0
MYBrelated_tnt	EPR1_col200_a	14447	200	2889400	0	0	0	0	0	1
NAC_tnt	ANAC042_col_a	3894	200	778800	6110	201	1228110	3681	0.573449	0
C2C2gata_tnt	GATA14_col_a	44	200	8800	576	201	115776	25	0.0396712	2.2343e-71
WRKY_tnt	WRKY30_colamp_a	2787	200	557400	4374	201	879174	2521	0.533	0
WRKY_tnt	WRKY65_colamp_a	6598	200	1319600	11641	201	2339841	5915	0.467734	0
C2C2COlike_tnt	AT5G59990_colamp_a	107	200	21400	427	201	85827	88	0.189048	2.6524e-234
BZR_tnt	At4g36780_col_a	4234	200	846800	6039	201	1213839	3996	0.64136	0
zfGRF_tnt	AT3G42860_col_a	1364	200	272800	2415	201	485415	1297	0.515696	0
Homeobox_tnt	HAT22_col_a	8	200	1600	138	201	27738	5	0.0349851	5.781e-16
Homeobox_tnt	ATHB18_colamp_a	1243	200	248600	3868	201	777468	1112	0.26276	0
AP2EREBP_tnt	AIL7_col_a	641	200	128200	745	201	149745	485	0.511148	0
LOBAS2_tnt	LBD23_col_a	125	200	25000	1451	201	291651	105	0.0689721	3.3735e-288
NAC_tnt	ANAC038_col_a	2146	200	429200	6176	201	1241376	2025	0.309482	0
bZIP_tnt	ABI5_col_v3h	3214	200	642800	4855	201	975855	2933	0.574039	0
G2like_tnt	At1g25550_col_b	6809	200	1361800	0	0	0	0	0	1
WRKY_tnt	WRKY6_col_a	72	200	14400	293	201	58893	60	0.189229	1.5998e-174
AP2EREBP_tnt	DEAR3_col_a	876	200	175200	3110	201	625110	845	0.261215	0
SBP_tnt	SPL11_col100_a	19	200	3800	497	201	99897	5	0.00876919	2.514e-13
WRKY_tnt	WRKY17_col_a	8	200	1600	142	201	28542	5	0.0333781	6.2834e-16
AP2EREBP_tnt	PUCHI_col_a	142	200	28400	578	201	116178	130	0.211217	0
C2C2dof_tnt	AT1G47655_colamp_a	387	200	77400	6964	201	1399764	234	0.0286608	3.8421e-274
AP2EREBP_tnt	ERF15_colamp_a	9791	200	1958200	15994	201	3214794	8707	0.502765	0
C3H_tnt	CDM1_colamp_a	3704	200	740800	4777	201	960177	3237	0.59811	0
AP2EREBP_tnt	ERF38_col_a	3603	200	720600	5518	201	1109118	3359	0.60921	0
Trihelix_tnt	AT5G05550_col_a	5309	200	1061800	10510	201	2112510	4976	0.459901	0
MYB_tnt	MYB44_colamp_a	516	200	103200	915	201	183915	434	0.430427	0
MYBrelated_tnt	At2g38090_col_a	43	200	8600	64	201	12864	22	0.247499	3.4516e-88
bZIP_tnt	GBF6_col_v3b	6729	200	1345800	0	0	0	0	0	1
C2C2gata_tnt	ZML1_col_a	274	200	54800	661	201	132861	243	0.343631	0
C2H2_tnt	WIP5_col_a	1871	200	374200	3476	201	698676	1669	0.422657	0
C2C2dof_tnt	At4g38000_col_a	1833	200	366600	7257	201	1458657	1545	0.18263	0
HSF_tnt	HSF7_col_a	475	200	95000	963	201	193563	438	0.417227	0
C2H2_tnt	MGP_colamp_a	1783	200	356600	3771	201	757971	1602	0.392118	0
C2C2COlike_tnt	AT5G59990_col_a	33	200	6600	263	201	52863	28	0.0977189	1.1333e-81
HSF_tnt	HSFB3_col_a	8	200	1600	136	201	27336	4	0.0257274	1.6562e-12
NAC_tnt	NTM1_colamp_a	1018	200	203600	4783	201	961383	939	0.178901	0
WRKY_tnt	WRKY55_col_a	4730	200	946000	9034	201	1815834	4414	0.466726	0
MYB_tnt	BOS1_col_a	947	200	189400	2175	201	437175	880	0.38591	0
NAC_tnt	ANAC047_col_v3a	1882	200	376400	0	0	0	0	0	1
Trihelix_tnt	GTL1_col_a	6255	200	1251000	12164	201	2444964	5353	0.375578	0
G2like_tnt	AT2G20400_colamp_a	4758	200	951600	6113	201	1228713	4179	0.613918	0
MYBrelated_tnt	At1g74840_colamp_a	294	200	58800	938	201	188538	238	0.225438	0
bZIP_tnt	TGA10_col_a	469	200	93800	681	201	136881	443	0.624926	0
REMB3_tnt	AT2G31460_col_a	28	200	5600	179	201	35979	8	0.0425226	8.6532e-33
MYB_tnt	MYB27_colamp_a	2322	200	464400	0	0	0	0	0	1
ARF_ecoli	MP_col_v35	7909	200	1581800	0	0	0	0	0	1
MYB_tnt	MYB40_col_a	38	200	7600	260	201	52260	32	0.115241	2.5456e-109
C2C2gata_tnt	GATA4_col_a	453	200	90600	1611	201	323811	408	0.256453	0
RWPRK_tnt	RKD2_col_a	308	200	61600	1002	201	201402	273	0.258125	0
Trihelix_tnt	AT5G05550_colamp_a	1883	200	376600	8441	201	1696641	1713	0.187051	0
C2C2dof_tnt	DAG2_colamp_a	1717	200	343400	9982	201	2006382	1501	0.132405	0
SBP_tnt	SPL3_colamp_a	623	200	124600	1076	201	216276	470	0.381097	0
WRKY_tnt	WRKY22_col_b	16918	200	3383600	0	0	0	0	0	1
bHLH_tnt	bHLH31_col200_a	500	200	100000	0	0	0	0	0	1
AP2EREBP_tnt	At5g65130_colamp_a	155	200	31000	839	201	168639	136	0.15162	0
E2FDP_tnt	DEL2_col_a	1017	200	203400	1401	201	281601	723	0.54981	0
HSF_tnt	HSF7_colamp_a	2269	200	453800	3511	201	705711	2022	0.522425	0
Homeobox_tnt	HAT1_colamp_a	47	200	9400	147	201	29547	30	0.175904	7.8376e-89
E2FDP_tnt	E2FC_col_a	19	200	3800	45	201	9045	5	0.0845034	4.7748e-23
C2C2gata_tnt	GATA19_col_a	53	200	10600	202	201	40602	46	0.213475	3.2327e-153
AP2EREBP_tnt	ERF105_col_a	1017	200	203400	0	0	0	0	0	1
WRKY_tnt	WRKY46_colamp_a	19	200	3800	145	201	29145	15	0.0980254	8.8629e-48
bHLH_tnt	BIM1_colamp_a	483	200	96600	906	201	182106	433	0.442612	0
C2C2dof_tnt	DAG2_col_a	1576	200	315200	14356	201	2885556	1422	0.0866587	0
AP2EREBP_tnt	AT1G12630_col_a	4633	200	926600	7707	201	1549107	4309	0.556324	0
C2C2dof_tnt	AT3G52440_colamp_a	19251	200	3850200	24177	201	4859577	17123	0.617375	0
NAC_tnt	ANAC079_colamp_a	97	200	19400	1052	201	211452	72	0.0636535	2.9525e-158
MYB_tnt	MYB61_col_a	1412	200	282400	3155	201	634155	1260	0.368029	0
C2H2_tnt	WIP5_colamp_a	2441	200	488200	4920	201	988920	2222	0.414501	0
WRKY_tnt	WRKY14_colamp_a	5792	200	1158400	8726	201	1753926	5265	0.564346	0
Trihelix_tnt	At3g14180_col_b	2972	200	594400	0	0	0	0	0	1
EIL_tnt	EIN3_colamp_a	670	200	134000	1484	201	298284	593	0.368035	0
ABI3VP1_tnt	AT5G60130_colamp_a	126	200	25200	345	201	69345	100	0.258399	4.0153e-290
bHLH_tnt	PIF7_col_a	7	200	1400	136	201	27336	2	0.0135044	3.3965e-06
bZIP_tnt	TGA9_colamp_a	5199	200	1039800	14322	201	2878722	4634	0.298577	0
TCP_tnt	TCP24_colamp_a	12	200	2400	72	201	14472	6	0.0725822	8.0081e-20
AP2EREBP_tnt	AT1G71450_col_a	13855	200	2771000	14277	201	2869677	11856	0.7814	0
MYB_tnt	MYB119_col_a	4392	200	878400	6279	201	1262079	4102	0.637365	0
bHLH_tnt	bHLH77_col_a	20	200	4000	126	201	25326	7	0.0545362	1.8808e-29
G2like_tnt	At2g03500_colamp_a	32	200	6400	168	201	33768	28	0.156585	3.9275e-88
AP2EREBP_tnt	AT1G01250_colamp_a	10	200	2000	182	201	36582	5	0.0256499	9.7431e-15
bHLH_tnt	bHLH157_col_a	2	200	400	525	201	105525	1	0.00171466	0.0031295
bHLH_tnt	BIM3_col_a	40	200	8000	156	201	31356	38	0.231132	2.7758e-129
Trihelix_tnt	AT3G25990_col_a	76	200	15200	124	201	24924	53	0.376993	5.801e-282
ABI3VP1_tnt	REM16_col_a	490	200	98000	907	201	182307	270	0.211279	0
C2C2dof_tnt	Adof1_colamp_a	140	200	28000	1024	201	205824	122	0.106559	5.5679e-289
NAC_tnt	VND4_col_v3a	10096	200	2019200	0	0	0	0	0	1
bZIP_tnt	TGA3_col_v3b	2196	200	439200	0	0	0	0	0	1
bHLH_tnt	BIM2_colamp_v3a	17423	200	3484600	0	0	0	0	0	1
MADS_tnt	AGL55_col_a	9	200	1800	128	201	25728	0	0	1
WRKY_tnt	WRKY31_colamp_a	2018	200	403600	3489	201	701289	1801	0.474595	0
C2C2gata_tnt	GATA12_col_a	635	200	127000	2834	201	569634	498	0.153572	0
MYB_tnt	MYB10_col_a	85	200	17000	1181	201	237381	74	0.0579058	5.746e-202
G2like_tnt	AT1G49560_colamp_a	11777	200	2355400	11848	201	2381448	10083	0.739085	0
bZIP_tnt	TGA6_col_a	13979	200	2795800	13532	201	2719932	11816	0.727125	0
MYB_tnt	MYB10_colamp_a	43	200	8600	847	201	170247	19	0.0211754	2.5347e-46
C2C2YABBY_tnt	CRC_col_a	1308	200	261600	9178	201	1844778	1189	0.110399	0
MYBrelated_tnt	TRP2_col_a	382	200	76282	0	0	0	0	0	1
bZIP_tnt	bZIP18_colamp_a	4676	200	935200	10090	201	2028090	4085	0.365684	0
MYBrelated_tnt	TRP2_colamp_a	1952	200	390267	0	0	0	0	0	1
Homeobox_tnt	ATHB6_colamp_a	67	200	13400	1239	201	249039	53	0.0393684	9.7686e-126
AP2EREBP_tnt	CEJ1_colamp_a	4953	200	990600	10775	201	2165775	4520	0.393456	0
AP2EREBP_tnt	RRTF1_col_a	1868	200	373600	4570	201	918570	1789	0.369658	0
C3H_tnt	At1g70910_col_a	7	200	1400	77	201	15477	0	0	1
bHLH_tnt	bHLH34_colamp_a	126	200	25200	747	201	150147	115	0.145158	5.7695e-304
HB_tnt	LMI1_col_a	9888	200	1977600	18537	201	3725937	8822	0.401552	0
WRKY_tnt	WRKY11_col_a	314	200	62800	1208	201	242808	306	0.239614	0
MYB_tnt	MYB17_colamp_a	148	200	29600	1081	201	217281	108	0.0914618	1.7391e-254
AP2EREBP_tnt	DEAR5_col_a	580	200	116000	2274	201	457074	561	0.233565	0
bZIP_tnt	GBF3_col_v3b	3337	200	667400	0	0	0	0	0	1
SBP_tnt	SPL1_col_a	4300	200	860000	4570	201	918570	3726	0.74105	0
AP2EREBP_tnt	ERF13_colamp_a	3066	200	613200	9556	201	1920756	2651	0.256072	0
NAC_tnt	ANAC071_col_a	8036	200	1607200	15113	201	3037713	7308	0.437268	0
TCP_tnt	TCP14_col_b	65	200	13000	177	201	35577	17	0.0690701	1.2488e-40
WRKY_tnt	WRKY24_colamp_a	5670	200	1134000	11563	201	2324163	5126	0.41135	0
NAC_tnt	ANAC070_col_v3a	6135	200	1227000	0	0	0	0	0	1
Trihelix_tnt	AT2G33550_col_a	145	200	29000	377	201	75777	76	0.157327	1.9787e-255
WRKY_tnt	WRKY30_col_a	405	200	81000	856	201	172056	369	0.416218	0
ARF_ecoli	MP_col_v31	3306	200	661200	0	0	0	0	0	1
C2H2_tnt	AT4G26030_col_a	6342	200	1268400	11315	201	2274315	5728	0.472079	0
NAC_tnt	ANAC079_col_v3b	879	200	175800	0	0	0	0	0	1
MYB_tnt	ATY13_colamp_a	189	200	37800	2412	201	484812	137	0.0529698	2.0075e-265
TCP_tnt	At1g69690_colamp_a	631	200	126200	838	201	168438	537	0.561302	0
AP2EREBP_tnt	ERF7_col_a	4540	200	908000	14013	201	2816613	4168	0.263493	0
AP2EREBP_tnt	At4g28140_col_a	78	200	15600	696	201	139896	67	0.0931894	1.8519e-229
HB_tnt	HDG7_col_a	17	200	3400	420	201	84420	3	0.0063794	5.5127e-09
bZIP_tnt	bZIP52_col_v31	2863	200	572600	5443	201	1094043	2704	0.471077	0
Homeobox_tnt	EDT1_100ng20cy_b	42	200	8400	0	0	0	0	0	1
AP2EREBP_tnt	At4g32800_col_b	1502	200	300400	0	0	0	0	0	1
bHLH_tnt	bHLH80_col_a	94	200	18800	5667	201	1139067	87	0.0142597	1.3508e-155
ABI3VP1_tnt	AT5G25475_col_a	21	200	4200	352	201	70752	3	0.00701683	6.442e-09
MYB_tnt	MYB118_colamp_a	2570	200	514000	4304	201	865104	2334	0.516323	0
MYB_tnt	MYB57_colamp_a	500	200	100000	2510	201	504510	442	0.164407	0
WRKY_tnt	WRKY24_col_a	3306	200	661200	7303	201	1467903	3152	0.402032	0
bHLH_tnt	bHLH74_colamp_a	23	200	4600	108	201	21708	8	0.060485	3.4371e-26
MYB_tnt	MYB65_col200_a	706	200	141200	2899	201	582699	651	0.20001	0
MYB_tnt	MYB3R4_col_a	409	200	81800	1965	201	394965	391	0.205548	0
NAC_tnt	VND1_col_a	7130	200	1426000	7156	201	1438356	6218	0.758092	0
AP2EREBP_tnt	At4g28140_colamp_a	182	200	36400	562	201	112962	162	0.262808	0
C2H2_tnt	STZ_colamp_a	7030	200	1406000	15805	201	3176805	5803	0.313898	0
NAC_tnt	NAM_colamp_a	1297	200	259400	2777	201	558177	1193	0.401566	0
Homeobox_tnt	HAT1_col_a	109	200	21800	251	201	50451	93	0.332303	0
MYBrelated_tnt	TBP3_col_a	1697	200	339297	0	0	0	0	0	1
AP2EREBP_tnt	DDF1_col_a	832	200	166400	2395	201	481395	798	0.323765	0
MYB_tnt	MYB67_col_a	8382	200	1676400	19668	201	3953268	7715	0.34515	0
NAC_tnt	ANAC087_colamp_a	2426	200	485200	4119	201	827919	1803	0.367699	0
NAC_tnt	VND4_col_v3b	10130	200	2026000	0	0	0	0	0	1
NAC_tnt	ATAF1_col_a	3964	200	792800	9197	201	1848597	3677	0.359215	0
WRKY_tnt	WRKY40_colamp_a	237	200	47400	576	201	115776	205	0.321704	0
WRKY_tnt	WRKY15_colamp_a	3132	200	626400	6722	201	1351122	2852	0.399613	0
NAC_tnt	CUC3_col_a	4772	200	954400	6336	201	1273536	4487	0.65227	0
bZIP_tnt	TGA3_col_v3a	2183	200	436600	0	0	0	0	0	1
bHLH_tnt	BIM2_colamp_v3b	20493	200	4098600	0	0	0	0	0	1
E2FDP_tnt	DEL1_colamp_a	895	200	179000	810	201	162810	552	0.638199	0
Homeobox_tnt	WUS1_colamp_a	241	200	48200	1781	201	357981	182	0.0932113	0
MYBrelated_tnt	AT1G18960_col_a	18	200	3600	271	201	54471	1	6.90536e-05	0.01427
Homeobox_tnt	HDG1_col100_a	3684	200	736800	11647	201	2341047	3165	0.23285	0
WRKY_tnt	WRKY47_colamp_a	172	200	34400	551	201	110751	149	0.247654	0
C2C2dof_tnt	COG1_col_a	1900	200	380000	11354	201	2282154	1692	0.130618	0
C2H2_tnt	JKD_col_a	696	200	139200	2160	201	434160	656	0.289139	0
C2C2gata_tnt	GATA19_colamp_a	127	200	25400	392	201	78792	99	0.225953	2.7434e-300
AP2EREBP_tnt	SHN3_col_a	143	200	28600	406	201	81606	106	0.234399	0
ARF_tnt	ARF2_col_v31	4050	200	810000	11654	201	2342454	3699	0.294097	0
MYBrelated_tnt	AT3G10580_colamp_a	1986	200	397200	5180	201	1041180	1732	0.303727	0
MYB_tnt	MYB99_colamp_a	885	200	177000	4060	201	816060	758	0.174377	0
HB_tnt	ATHB21_col_a	2330	200	466000	7560	201	1519560	2161	0.268505	0
NAC_tnt	ANAC094_col_a	229	200	45800	738	201	148338	213	0.276462	0
MYBrelated_tnt	AT1G72740_col_a	2623	200	524453	0	0	0	0	0	1
ZFHD_tnt	ATHB24_col_a	2153	200	430600	4870	201	978870	1493	0.242822	0
ARID_tnt	At1g76110_colamp_a	245	200	49000	2063	201	414663	185	0.0794679	0
bHLH_tnt	bHLH10_colamp_a	3931	200	786200	8168	201	1641768	3569	0.409312	0
bZIP_tnt	GBF3_col_v3a	3259	200	651800	0	0	0	0	0	1
MYB_tnt	MYB73_col_a	5078	200	1015600	9380	201	1885380	4698	0.477023	0
MYB_tnt	MYB61_colamp_a	5671	200	1134200	14601	201	2934801	4756	0.284873	0
bZIP_tnt	bZIP69_colamp_a	90	200	18000	120	201	24120	51	0.311111	1.962e-180
bZIP_tnt	TGA10_colamp_a	3090	200	618000	4819	201	968619	2842	0.555323	0
AP2EREBP_tnt	AT1G44830_col_a	564	200	112800	1635	201	328635	515	0.317936	0
NAC_tnt	ANAC070_col_v3b	6161	200	1232200	0	0	0	0	0	1
C2H2_tnt	MGP_col_a	306	200	61200	1140	201	229140	293	0.238535	0
WRKY_tnt	WRKY47_col_a	57	200	11400	101	201	20301	33	0.260181	2.9113e-117
NAC_tnt	ANAC079_col_v3a	858	200	171600	0	0	0	0	0	1
NAC_tnt	ANAC038_colamp_a	47	200	9400	925	201	185925	19	0.0176728	1.1698e-46
NAC_tnt	ANAC092_colamp_a	4621	200	924200	7599	201	1527399	4267	0.520616	0
MYB_tnt	MYB96_col_b	109	200	21800	1147	201	230547	97	0.0804391	1.5924e-238
AP2EREBP_tnt	CEJ1_col_a	13682	200	2736400	19546	201	3928746	12715	0.617364	0
MYB_tnt	MYB52_col_a	26	200	5200	136	201	27336	16	0.103588	4.7754e-48
C2H2_tnt	NUC_colamp_a	122	200	24400	397	201	79797	112	0.26832	0
GeBP_tnt	AT4G00250_col_a	5756	200	1151200	11654	201	2342454	4460	0.320016	0
WRKY_tnt	WRKY29_col_a	890	200	178000	2794	201	561594	858	0.303241	0
C2C2dof_tnt	OBP3_colamp_a	85	200	17000	5038	201	1012638	50	0.00830284	2.9333e-66
MYB_tnt	MYB74_colamp_a	857	200	171400	3061	201	615261	719	0.21253	0
HB_tnt	ANL2_colamp_a	35	200	7000	531	201	106731	28	0.0512923	1.5076e-85
CPP_tnt	SOL1_colamp_a	6833	200	1366600	13916	201	2797116	5650	0.349841	0
C3H_tnt	AT5G63260_col_a	3285	200	657000	14312	201	2876712	2958	0.186496	0
C2C2dof_tnt	OBP4_colamp_a	2988	200	597600	14132	201	2840532	2701	0.168615	0
CAMTA_tnt	CAMTA1_col_a	1067	200	213400	2776	201	557976	1010	0.368118	0
FHA_tnt	FHA2_col_b	13	200	2600	100	201	20100	9	0.0840227	8.2521e-30
HSF_tnt	HSFC1_col_a	3206	200	641200	4621	201	928821	2937	0.583797	0
HSF_tnt	HSFA6A_colamp_a	187	200	37400	405	201	81405	141	0.304457	0
SBP_tnt	SPL5_colamp_a	20698	200	4139600	22225	201	4467225	17939	0.710285	0
WRKY_tnt	WRKY8_col_b	13264	200	2652800	0	0	0	0	0	1
MYB_tnt	ATY19_col_a	45	200	9000	584	201	117384	33	0.0510443	8.6823e-101
BZR_tnt	At4g18890_colamp_a	125	200	25000	328	201	65928	100	0.270646	3.3001e-304
AP2EREBP_tnt	ERF11_colamp_a	128	200	25600	3036	201	610236	104	0.0315599	3.9117e-208
NAC_tnt	VND3_col_v3b	2380	200	476000	0	0	0	0	0	1
CPP_tnt	TCX2_col_a	3908	200	781600	6716	201	1349916	3139	0.421965	0
HB_tnt	ATHB53_col_a	3647	200	729400	11450	201	2301450	3269	0.26074	0
HB_tnt	ATHB5_col_a	12020	200	2403996	24687	201	4962087	10529	0.363163	0
bZIP_tnt	bZIP68_col_a	9761	200	1952200	9044	201	1817844	7951	0.76102	0
WRKY_tnt	WRKY14_col_a	2711	200	542200	4679	201	940479	2545	0.515654	0
C2H2_tnt	STOP1_colamp_a	802	200	160400	1356	201	272556	692	0.460109	0
bZIP_tnt	bZIP48_colamp_a	2977	200	595400	4229	201	850029	2664	0.625876	0
WRKY_tnt	WRKY7_col100_a	118	200	23600	0	0	0	0	0	1
AP2EREBP_tnt	PUCHI_colamp_a	665	200	133000	2691	201	540891	606	0.217866	0
C2C2dof_tnt	COG1_colamp_a	399	200	79800	2163	201	434763	343	0.143421	0
MYB_tnt	MYB1_col_a	32	200	6400	188	201	37788	14	0.0583351	2.1386e-37
AP2EREBP_tnt	DREB19_col_a	1229	200	245800	3919	201	787719	1186	0.28463	0
TCP_tnt	TCP24_col_b	1789	200	357800	0	0	0	0	0	1
NAC_tnt	ANAC062_col_v3a	3815	200	763000	0	0	0	0	0	1
BES1_tnt	BAM8_colamp_a	860	200	172000	2265	201	455265	799	0.351123	0
NAC_tnt	ANAC096_col_v3b	9288	200	1857600	0	0	0	0	0	1
C2C2dof_tnt	AT5G02460_colamp_a	2606	200	521200	14852	201	2985252	2267	0.125716	0
AP2EREBP_tnt	At4g31060_colamp_a	139	200	27800	4267	201	857667	106	0.0229363	2.2117e-194
NAC_tnt	VND6_col_v31	13806	200	2761200	12391	201	2490591	11660	0.786307	0
C2H2_tnt	IDD5_col_b	21	200	4200	0	0	0	0	0	1
TCP_tnt	TCP7_col_a	592	200	118400	1002	201	201402	510	0.467343	0
AP2EREBP_tnt	PLT1_colamp_a	155	200	31000	504	201	101304	143	0.264394	0
TCP_tnt	TCP16_colamp_a	168	200	33600	1147	201	230547	132	0.104727	3.5684e-317
MYB_tnt	MYB3R1_col_a	10781	200	2156200	10254	201	2061054	8765	0.728093	0
HSF_tnt	HSFA1E_colamp_a	218	200	43600	527	201	105927	191	0.334562	0
NAC_tnt	ANAC083_col_v3a	9614	200	1922800	11877	201	2387277	8925	0.69615	0
C2C2gata_tnt	ZIM_col_a	442	200	88400	687	201	138087	397	0.528861	0
NAC_tnt	CUC2_col_v3a	1432	200	286400	0	0	0	0	0	1
BBRBPC_tnt	BPC5_col_a	23	200	4600	215	201	43215	18	0.0744965	7.6908e-57
WRKY_tnt	WRKY21_col_a	677	200	135400	0	0	0	0	0	1
G2like_tnt	At3g04030_col_a	9829	200	1965800	17043	201	3425643	9029	0.454818	0
MYB_tnt	MYB55_colamp_a	2577	200	515400	10051	201	2020251	2126	0.189709	0
TCP_tnt	TCP24_col200_a	961	200	192200	0	0	0	0	0	1
MYB_tnt	MYB60_col200_a	50	200	10000	0	0	0	0	0	1
WRKY_tnt	WRKY21_colamp_a	55	200	11000	738	201	148338	49	0.0620336	5.0431e-122
HMG_tnt	3XHMGBOX1_col_a	62	200	12400	985	201	197985	29	0.0251307	9.408e-58
AP2EREBP_tnt	ERF2_col_a	122	200	24400	726	201	145926	105	0.135767	0
C2C2dof_tnt	CDF3_col_a	5192	200	1038400	8096	201	1627296	4597	0.518048	0
Orphan_tnt	BBX31_col_a	6500	200	1300000	16775	201	3371775	5835	0.305845	0
SBP_tnt	SPL15_col_a	59	200	11800	328	201	65928	37	0.102163	4.8887e-122
MYB_tnt	MYB93_col_a	1027	200	205400	3595	201	722595	954	0.256254	0
AP2EREBP_tnt	CRF10_col100_a	3300	200	660000	6410	201	1288410	2976	0.473605	0
MYBrelated_tnt	At5g47390_colamp_a	278	200	55600	884	201	177684	228	0.22865	0
WRKY_tnt	WRKY26_colamp_a	235	200	47000	778	201	156378	211	0.249369	0
NAC_tnt	ANAC050_col_v3a	11460	200	2292000	10034	201	2016834	9506	0.81431	0
AP2EREBP_tnt	CRF4_col_a	56	200	11200	317	201	63717	39	0.109621	1.4419e-128
AP2EREBP_tnt	DEAR3_colamp_a	5231	200	1046200	9610	201	1931610	4759	0.462824	0
C2H2_tnt	At3g60580_col_a	2292	200	458400	11065	201	2224065	2000	0.15747	0
BZR_tnt	At4g36780_colamp_a	74	200	14800	275	201	55275	68	0.230426	3.5184e-211
MYBrelated_tnt	At3g09600_colamp_a	7775	200	1555000	18853	201	3789453	6842	0.320213	0
bHLH_tnt	bHLH74_col_a	53	200	10600	214	201	43014	38	0.153496	6.1095e-113
NAC_tnt	VND3_col_v3a	2393	200	478600	0	0	0	0	0	1
AP2EREBP_tnt	CRF4_colamp_a	1341	200	268200	2482	201	498882	1206	0.497317	0
SBP_tnt	SPL9_col_a	10793	200	2158600	20844	201	4189644	9486	0.403938	0
C2C2dof_tnt	dof45_col_a	19893	200	3978600	24304	201	4885104	17515	0.621615	0
C2C2gata_tnt	GATA1_colamp_a	379	200	75800	1784	201	358584	283	0.14154	0
REM_tnt	REM19_colamp_a	5641	200	1128200	22791	201	4580991	5223	0.201983	0
TCP_tnt	TCP20_colamp_a	403	200	80600	613	201	123213	302	0.403514	0
MADS_tnt	AGL6_col_a	238	200	47600	709	201	142509	197	0.248176	0
AP2EREBP_tnt	AT3G57600_col_a	117	200	23400	501	201	100701	87	0.153051	0
HB_tnt	WOX11_col_a	5	200	1000	433	201	87033	0	0	1
NAC_tnt	ANAC058_col_a	10230	200	2046000	13243	201	2661843	9489	0.650538	0
MYBrelated_tnt	At1g19000_col_a	5348	200	1069600	12801	201	2573001	4214	0.280751	0
bZIP_tnt	GBF3_colamp_v3e	3415	200	683000	0	0	0	0	0	1
G2like_tnt	AT4G37180_colamp_a	4128	200	825600	5716	201	1148916	3735	0.616066	0
NAC_tnt	ANAC062_col_v3b	3767	200	753400	0	0	0	0	0	1
Homeobox_tnt	HAT2_colamp_a	1470	200	294000	4191	201	842391	1214	0.254531	0
TCP_tnt	At2g45680_colamp_a	389	200	77800	618	201	124218	298	0.398063	0
WRKY_tnt	WRKY45_colamp_a	802	200	160400	3053	201	613653	725	0.220323	0
MYBrelated_tnt	EPR1_col_b	22364	200	4472800	0	0	0	0	0	1
ARID_tnt	At1g76110_col_a	5	200	1000	811	201	163011	2	0.00220553	1.4803e-07
WRKY_tnt	WRKY70_col200_a	5897	200	1179400	0	0	0	0	0	1
Trihelix_tnt	At3g14180_col100_a	3838	200	767600	0	0	0	0	0	1
Homeobox_tnt	HAT5_colamp_a	170	200	34000	924	201	185724	146	0.142953	0
NAC_tnt	ANAC096_col_v3a	9242	200	1848400	0	0	0	0	0	1
CPP_tnt	TSO1_col_a	21	200	4200	272	201	54672	13	0.0421032	1.1682e-42
WRKY_tnt	WRKY17_colamp_a	111	200	22200	495	201	99495	101	0.192921	1.8397e-272
WRKY_tnt	WRKY42_colamp_a	102	200	20400	481	201	96681	89	0.172951	1.7583e-249
HB_tnt	ATHB53_colamp_a	304	200	60800	6021	201	1210221	253	0.0394672	0
G2like_tnt	At3g24120_colamp_a	12187	200	2437400	18270	201	3672270	10806	0.529514	0
C2H2_tnt	IDD5_col_a	30	200	6000	0	0	0	0	0	1
MYB_tnt	MYB62_col_a	98	200	19600	458	201	92058	79	0.160114	1.8383e-272
CPP_tnt	AT2G20110_colamp_a	19087	200	3817400	23996	201	4823196	15773	0.565687	0
MYB_tnt	MYB39_col_a	203	200	40600	748	201	150348	163	0.193923	0
AP2EREBP_tnt	ERF8_colamp_a	400	200	80000	6288	201	1263888	343	0.0507765	0
ND_tnt	FRS9_colamp_a	336	200	67200	4088	201	821688	245	0.0516844	0
HSF_tnt	HSF3_colamp_a	12714	200	2542800	13425	201	2698425	10897	0.695538	0
NAC_tnt	SMB_colamp_a	22454	200	4490800	23913	201	4806513	19572	0.713067	0
G2like_tnt	At5g29000_col_a	2814	200	562800	4704	201	945504	2594	0.506751	0
C2C2dof_tnt	AT1G47655_col_a	42	200	8400	976	201	196176	32	0.0307868	1.5091e-77
NAC_tnt	CUC2_col_v3b	1431	200	286200	0	0	0	0	0	1
HB_tnt	ANL2_col_a	2469	200	493800	8312	201	1670712	1950	0.203454	0
E2FDP_tnt	DEL1_col_a	157	200	31400	362	201	72762	74	0.143829	5.3638e-189
C2H2_tnt	NUC_col_a	89	200	17800	943	201	189543	73	0.072298	9.2247e-178
WRKY_tnt	WRKY21_col_b	729	200	145800	0	0	0	0	0	1
MYB_tnt	MYB43_col_a	15	200	3000	114	201	22914	9	0.0681059	6.0302e-28
G2like_tnt	KAN2_colamp_a	141	200	28200	855	201	171855	124	0.137004	0
bZIP_tnt	GBF3_colamp_v3d	4036	200	807200	0	0	0	0	0	1
WRKY_tnt	WRKY8_colamp_a	1643	200	328600	3077	201	618477	1503	0.453405	0
LOBAS2_tnt	LBD18_col_a	4474	200	894800	5578	201	1121178	4054	0.675276	0
MYB_tnt	MYB57_col_a	3776	200	755200	0	0	0	0	0	1
C2C2gata_tnt	ZML2_col_a	23	200	4600	358	201	71958	18	0.0488555	3.1399e-68
FAR1_tnt	FAR1_colamp_a	76	200	15200	260	201	52260	73	0.263879	1.5104e-228
G2like_tnt	AT2G20400_col_a	7	200	1400	83	201	16683	4	0.0442324	2.9239e-14
NAC_tnt	NAP_colamp_a	944	200	188800	1703	201	342303	873	0.480612	0
WRKY_tnt	WRKY42_col_a	154	200	30800	335	201	67335	145	0.415207	0
LOBAS2_tnt	LBD18_colamp_a	13761	200	2752200	14686	201	2951886	11540	0.679803	0
AP2EREBP_tnt	AT1G71450_colamp_a	38	200	7600	3636	201	730836	25	0.00621405	5.102e-39
MYBrelated_tnt	EPR1_colamp_a	16560	200	3312000	23887	201	4801287	14457	0.52161	0
AP2EREBP_tnt	ESE3_col_a	1949	200	389800	5561	201	1117761	1837	0.321184	0
WRKY_tnt	WRKY50_colamp_a	33	200	6600	2512	201	504912	13	0.00496506	4.7116e-28
NAC_tnt	ATAF1_colamp_a	36	200	7200	1352	201	271752	11	0.00722237	2.812e-22
AP2EREBP_tnt	At1g75490_colamp_a	19	200	3800	2209	201	444009	11	0.00462784	1.682e-19
Trihelix_tnt	AT1G76880_col_a	66	200	13200	491	201	98691	46	0.0847349	4.4557e-114
WRKY_tnt	WRKY27_col_a	1479	200	295800	2857	201	574257	1388	0.474139	0
C2C2dof_tnt	At1g64620_colamp_a	6886	200	1377200	21214	201	4264014	6180	0.24094	0
MYB_tnt	MYB81_col_a	756	200	151200	3231	201	649431	699	0.205876	0
E2FDP_tnt	E2FA_colamp_a	4144	200	828800	5764	201	1158564	3281	0.522829	0
NAC_tnt	ANAC017_col_v3b	3441	200	688200	0	0	0	0	0	1
bHLH_tnt	BIM2_col_v3b	13744	200	2748800	14595	201	2933595	12292	0.773223	0
TCP_tnt	TCP1_col_a	57	200	11400	173	201	34773	22	0.0998086	3.8925e-57
MADS_tnt	SVP_col_v3b	5175	200	1035000	9865	201	1982865	4489	0.405936	0
bHLH_tnt	bHLH122_col100_a	2300	200	460000	10050	201	2020050	2158	0.196424	0
NAC_tnt	VND2_col_a	12647	200	2529400	11748	201	2361348	10762	0.775791	0
TCP_tnt	TCP17_colamp_a	31	200	6200	125	201	25125	10	0.0649163	5.6406e-34
AP2EREBP_tnt	ERF11_col_b	5860	200	1172000	7672	201	1542072	5327	0.678205	0
bZIP_tnt	TGA1_col_v3b	1652	200	330400	0	0	0	0	0	1
MADS_tnt	AGL63_col_a	10522	200	2104400	15745	201	3164745	9351	0.530997	0
AP2EREBP_tnt	DEAR2_colamp_a	14168	200	2833600	19614	201	3942414	12512	0.584406	0
WRKY_tnt	WRKY27_colamp_a	17453	200	3490600	20476	201	4115676	15361	0.681884	0
NAC_tnt	AT1G19040_col_a	456	200	91200	994	201	199794	412	0.378382	0
C3H_tnt	AT5G63260_colamp_a	661	200	132200	4364	201	877164	552	0.111214	0
AP2EREBP_tnt	ERF4_col_a	2984	200	596800	5845	201	1174845	2815	0.457027	0
AP2EREBP_tnt	DEAR5_colamp_a	24	200	4800	258	201	51858	10	0.0317402	1.8896e-41
LOBAS2_tnt	LBD13_col_a	279	200	55800	697	201	140097	269	0.363569	0
MYBrelated_tnt	AT5G56840_colamp_a	11319	200	2263800	22666	201	4555866	9811	0.372209	0
SBP_tnt	SPL13_col_a	446	200	89200	1179	201	236979	399	0.324191	0
WRKY_tnt	WRKY75_colamp_a	3482	200	696400	10424	201	2095224	2981	0.25993	0
WRKY_tnt	WRKY33_col_a	3839	200	767800	5593	201	1124193	3573	0.629552	0
MYBrelated_tnt	AT5G61620_col_a	3243	200	648600	7468	201	1501068	2586	0.306875	0
MADS_tnt	AGL42_col_a	11	200	2200	227	201	45627	2	0.00728909	2.4975e-05
MYB_tnt	MYB13_colamp_a	657	200	131400	2295	201	461295	558	0.223725	0
NAC_tnt	ANAC055_col_v3b	2750	200	550000	0	0	0	0	0	1
MYBrelated_tnt	TRP1_col_a	602	200	120384	0	0	0	0	0	1
AP2EREBP_tnt	PLT3_col_a	253	200	50600	541	201	108741	221	0.367851	0
SRS_tnt	SRS7_colamp_a	6964	200	1392667	0	0	0	0	0	1
HB_tnt	PHV_col_a	5199	200	1039800	10285	201	2067285	4442	0.387029	0
bZIP_tnt	bZIP50_col_v31	2357	200	471400	3729	201	749529	2220	0.574668	0
WRKY_tnt	WRKY3_col_a	206	200	41200	1287	201	258687	195	0.148029	0
REM_tnt	REM19_col_a	3490	200	698000	17545	201	3526545	3157	0.153674	0
EIL_tnt	EIL3_col_b	38	200	7600	214	201	43014	33	0.143357	1.9514e-112
MYBrelated_tnt	At5g08520_col_b	1738	200	347600	4665	201	937665	1418	0.262196	0
AP2EREBP_tnt	ERF10_colamp_a	210	200	42000	1889	201	379689	183	0.090789	0
AP2EREBP_tnt	RAP26_col_a	874	200	174800	2658	201	534258	828	0.320242	0
NAC_tnt	ANAC020_col_v31	8174	200	1634800	7906	201	1589106	7107	0.798649	0
NAC_tnt	ANAC058_colamp_a	1110	200	222000	6607	201	1328007	1033	0.148265	0
MYB_tnt	MYB105_col_a	26	200	5200	147	201	29547	14	0.0804339	1.986e-44
MYBrelated_tnt	AT5G56840_col_a	3961	200	792200	8737	201	1756137	3252	0.322814	0
MYB_tnt	MYB13_col_a	467	200	93400	2733	201	549333	435	0.15472	0
C2C2gata_tnt	GATA11_col_a	917	200	183400	3149	201	632949	777	0.225687	0
AP2EREBP_tnt	At5g18450_col_a	142	200	28400	2405	201	483405	130	0.0516621	0
Trihelix_tnt	GT3a_col_a	589	200	117800	1320	201	265320	533	0.371597	0
AP2EREBP_tnt	At5g67000_col_a	8	200	1600	220	201	44220	4	0.0174322	1.2858e-11
C2H2_tnt	At1g14580_col_a	34	200	6800	280	201	56280	20	0.0644506	1.1404e-56
MYB_tnt	MYB88_colamp_a	332	200	66400	6590	201	1324590	226	0.0307235	2.7891e-290
GRF_tnt	GRF9_colamp_a	741	200	148200	2374	201	477174	678	0.268937	0
MYB_tnt	MYB77_colamp_a	45	200	9000	140	201	28140	36	0.226224	4.4674e-158
NAC_tnt	ANAC011_col_a	74	200	14800	326	201	65526	56	0.15323	1.6291e-182
AP2EREBP_tnt	CBF3_col_a	1814	200	362800	4987	201	1002387	1743	0.35423	0
C2C2gata_tnt	GATA1_col_a	15	200	3000	970	201	194970	9	0.00900218	1.0197e-28
AP2EREBP_tnt	ERF73_colamp_a	20	200	4000	219	201	44019	15	0.0592206	6.3935e-44
NAC_tnt	ANAC017_col_v3a	3458	200	691600	0	0	0	0	0	1
NAC_tnt	SMB_col_a	17619	200	3523800	16141	201	3244341	15072	0.785202	0
MYBrelated_tnt	LCL1_colamp_a	959	200	191800	2752	201	553152	867	0.289496	0
ND_tnt	AGL95_col_a	10	200	2000	799	201	160599	5	0.00611604	3.7468e-14
SBP_tnt	SPL1_colamp_a	6807	200	1361400	8370	201	1682370	5929	0.631661	0
AP2EREBP_tnt	ERF9_colamp_a	270	200	54000	1602	201	322002	244	0.143365	0
WRKY_tnt	WRKY50_col_a	5702	200	1140400	13630	201	2739630	5373	0.358337	0
HSF_tnt	HSFA6B_colamp_a	5577	200	1115400	8977	201	1804377	4849	0.483889	0
AP2EREBP_tnt	RAP26_colamp_a	296	200	59200	5914	201	1188714	244	0.0367973	0
bZIP_tnt	TGA1_col_v3a	1667	200	333400	0	0	0	0	0	1
MYB_tnt	MS188_col_a	2226	200	445200	8171	201	1642371	2057	0.223641	0
LOBAS2_tnt	LBD19_colamp_a	11934	200	2386800	15348	201	3084948	10350	0.591267	0
MYBrelated_tnt	RVE1_colamp_a	1956	200	391200	13743	201	2762343	1626	0.100065	0
NAC_tnt	ANAC096_colamp_a	1064	200	212800	2095	201	421095	998	0.444527	0
AP2EREBP_tnt	Rap210_col_a	4835	200	967000	7613	201	1530213	4568	0.573393	0
TCP_tnt	TCP17_col_a	38	200	7600	147	201	29547	26	0.154422	2.956e-78
RAV_tnt	RAV1_col100_a	3000	200	600000	0	0	0	0	0	1
MYB_tnt	MS188_colamp_a	2557	200	511400	8910	201	1790910	2207	0.223871	0
HB_tnt	ATHB40_colamp_a	13547	200	2709396	24877	201	5000277	12023	0.41794	0
ABI3VP1_tnt	AT5G18090_col_a	12	200	2400	209	201	42009	0	0	1
bZIP_tnt	bZIP42_col_a	35	200	7000	131	201	26331	20	0.136256	3.3427e-85
AP2EREBP_tnt	RAP21_colamp_a	126	200	25200	2272	201	456672	102	0.0417677	1.3898e-234
MYB_tnt	MYB51_col_a	131	200	26200	667	201	134067	87	0.117066	1.9441e-252
MYB_tnt	MYB98_col_a	2469	200	493800	5558	201	1117158	2361	0.417921	0
NAC_tnt	ANAC005_col_a	210	200	42000	7671	201	1541871	187	0.0230321	0
bHLH_tnt	bHLH104_col_b	24	200	4800	137	201	27537	10	0.059632	1.8212e-31
AP2EREBP_tnt	ERF9_col_a	385	200	77000	1455	201	292455	335	0.21006	0
AP2EREBP_tnt	ABR1_col_a	1078	200	215600	2481	201	498681	1038	0.392526	0
C2H2_tnt	AT5G22990_col_a	314	200	62800	4898	201	984498	258	0.0458252	0
WRKY_tnt	WRKY65_col_a	2939	200	587800	8935	201	1795935	2811	0.297769	0
MYB_tnt	MYB65_colamp_a	4559	200	911800	9977	201	2005377	3826	0.335185	0
C2C2dof_tnt	At3g45610_colamp_a	5169	200	1033800	17475	201	3512475	4608	0.227494	0
MYB_tnt	MYB30_colamp_a	268	200	53600	2178	201	437778	207	0.0866807	0
TCP_tnt	At2g45680_col_b	449	200	89800	450	201	90450	301	0.476206	0
NAC_tnt	ANAC055_col_v3a	2776	200	555200	0	0	0	0	0	1
MYBrelated_tnt	TRP1_col_b	644	200	128747	0	0	0	0	0	1
C2H2_tnt	STOP1_col_a	35	200	7000	118	201	23718	25	0.184438	1.009e-83
C2H2_tnt	At2g41835_col_b	6	200	1200	327	201	65727	1	0.0028081	0.0057248
LOBAS2_tnt	LOB_col_a	971	200	194200	1461	201	293661	880	0.627232	0
MYB_tnt	MYB70_col_a	9355	200	1871000	11564	201	2324364	8326	0.641865	0
MYBrelated_tnt	AT5G61620_colamp_a	6830	200	1366000	12433	201	2499033	5816	0.414347	0
C2C2dof_tnt	OBP3_col_a	9577	200	1915400	16626	201	3341826	8462	0.447166	0
MYB_tnt	MYB62_colamp_a	6924	200	1384800	0	0	0	0	0	1
MYBrelated_tnt	At5g47390_col_b	11992	200	2398400	17465	201	3510465	9709	0.456162	0
C2C2dof_tnt	dof43_col_a	4	200	800	87	201	17487	2	0.021563	3.8774e-07
GRF_tnt	GRF9_col_a	24	200	4800	113	201	22713	13	0.102247	8.6504e-43
C2H2_tnt	At5g66730_colamp_a	1540	200	308000	5618	201	1129218	1370	0.227425	0
G2like_tnt	At3g12730_col_a	33	200	6600	134	201	26934	9	0.0500191	5.1849e-43
ZFHD_tnt	ATHB33_col_a	19478	200	3895561	20104	201	4040904	15256	0.610041	0
DBP_tnt	AT3G51470_col_a	158	200	31600	752	201	151152	114	0.133576	1.5541e-312
AP2EREBP_tnt	DDF2_col_a	128	200	25600	326	201	65526	118	0.331313	0
WRKY_tnt	WRKY43_colamp_a	606	200	121200	1421	201	285621	532	0.34105	0
E2FDP_tnt	DEL2_colamp_a	715	200	143000	727	201	146127	429	0.530492	0
C2H2_tnt	STZ_col_b	12737	200	2547400	0	0	0	0	0	1
AP2EREBP_tnt	AT3G16280_colamp_a	13081	200	2616200	13312	201	2675712	11598	0.791493	0
LOBAS2_tnt	ASL18_colamp_a	3587	200	717400	5704	201	1146504	3028	0.479714	0
MYBrelated_tnt	At1g49010_colamp_a	1920	200	384000	8025	201	1613025	1621	0.184691	0
NAC_tnt	ANAC083_colamp_a	6344	200	1268800	10050	201	2020050	5886	0.546445	0
WRKY_tnt	WRKY71_col_a	7597	200	1519400	9533	201	1916133	6959	0.693423	0
G2like_tnt	At1g68670_col100_a	3578	200	715600	0	0	0	0	0	1
C2C2gata_tnt	GATA16_col_a	25	200	5000	119	201	23919	17	0.126482	9.2799e-61
WRKY_tnt	WRKY22_col100_a	9688	200	1937600	0	0	0	0	0	1
AP2EREBP_tnt	At1g22810_col_a	2541	200	508200	0	0	0	0	0	1
AP2EREBP_tnt	DREB2_colamp_a	122	200	24400	982	201	197382	106	0.102078	1.9447e-261
bZIP_tnt	TGA1_colamp_a	5292	200	1058400	8288	201	1665888	4851	0.548303	0
AP2EREBP_tnt	ESE3_colamp_a	632	200	126400	3767	201	757167	583	0.14334	0
AP2EREBP_tnt	At4g31060_col_a	1060	200	212000	3247	201	652647	1013	0.316887	0
AP2EREBP_tnt	RAP21_col_a	246	200	49200	2103	201	422703	225	0.104678	0
ABI3VP1_tnt	AT5G60130_col_a	12433	200	2486600	19106	201	3840306	10853	0.498422	0
bZIP_tnt	TGA6_colamp_a	12705	200	2541000	14722	201	2959122	11157	0.679721	0
HB_tnt	ATHB5_colamp_a	8788	200	1757600	21715	201	4364715	7776	0.312143	0
C2C2dof_tnt	At3g45610_col_a	5467	200	1093400	17122	201	3441522	4928	0.24928	0
NAC_tnt	NTM1_col_a	11058	200	2211600	10832	201	2177232	9402	0.728483	0
SBP_tnt	SPL5_col_a	2642	200	528400	4992	201	1003392	2546	0.482144	0
HSF_tnt	HSFA6A_col_a	311	200	62200	732	201	147132	278	0.345301	0
MYB_tnt	MYB116_col_a	56	200	11200	268	201	53868	31	0.102914	1.5261e-97
bZIP_tnt	bZIP69_col_a	119	200	23800	244	201	49044	86	0.301178	5.5585e-259
MADS_tnt	AGL25_colamp_a	205	200	41000	458	201	92058	161	0.303317	0
RWPRK_tnt	RKD2_colamp_a	5579	200	1115800	9282	201	1865682	4935	0.487613	0
NAC_tnt	ANAC071_colamp_a	4696	200	939200	8531	201	1714731	4203	0.443879	0
Homeobox_ecoli	HAT2_col_v31	6391	200	1278200	10750	201	2160750	5052	0.409025	0
ABI3VP1_tnt	FUS3_col_a	2351	200	470200	3266	201	656466	1946	0.56035	0
G2like_tnt	At1g25550_col100_a	8616	200	1723200	0	0	0	0	0	1
Homeobox_tnt	WUS1_col_a	7	200	1400	81	201	16281	5	0.0622103	1.1459e-33
AP2EREBP_tnt	ERF3_col_a	1185	200	237000	3321	201	667521	1117	0.348253	0
C2C2dof_tnt	CDF3_colamp_a	6503	200	1300600	14724	201	2959524	5817	0.358042	0
SBP_tnt	SPL14_col_a	455	200	91000	2529	201	508329	437	0.169715	0
MADS_tnt	AGL13_col_b	36	200	7200	277	201	55677	17	0.055263	4.8192e-46
MYBrelated_tnt	At5g52660_col_a	1193	200	238600	4000	201	804000	1059	0.257137	0
AP2EREBP_tnt	ERF3_colamp_a	244	200	48800	2955	201	593955	209	0.0645914	0
bZIP_tnt	bZIP48_col_a	497	200	99400	876	201	176076	458	0.522258	0
Homeobox_tnt	ATHB13_col_a	8788	200	1757600	23232	201	4669632	7651	0.268075	0
bZIP_tnt	TGA2_col_v3a	1661	200	332200	0	0	0	0	0	1
NAC_tnt	CUC1_colamp_a	55	200	11000	341	201	68541	51	0.143108	7.7043e-147
HB_tnt	LMI1_colamp_a	13251	200	2650200	22579	201	4538379	11748	0.45941	0
AP2EREBP_tnt	AT4G18450_col_a	51	200	10200	561	201	112761	41	0.0678466	2.8703e-117
bZIP_tnt	GBF6_colamp_a	111	200	22200	1226	201	246426	83	0.0601311	4.6587e-174
AP2EREBP_tnt	AT3G60490_colamp_a	7149	200	1429800	9000	201	1809000	6453	0.660913	0
AP2EREBP_tnt	ERF4_colamp_a	2001	200	400200	9348	201	1878948	1811	0.180928	0
MYBrelated_tnt	At5g05790_col_a	654	200	130800	3605	201	724605	529	0.13374	0
NAC_tnt	ANAC075_col_a	3385	200	677000	4382	201	880782	3097	0.66418	0
bZIP_tnt	bZIP18_col_v31	1919	200	383800	4101	201	824301	1815	0.422725	0
AP2EREBP_tnt	DDF1_colamp_a	50	200	10000	281	201	56481	12	0.0347119	1.5591e-34
ZFHD_tnt	ATHB24_colamp_a	10236	200	2047200	16560	201	3328560	8232	0.413807	0
AP2EREBP_tnt	At1g19210_col_a	5998	200	1199600	7908	201	1589508	5476	0.69491	0
GRF_tnt	AtGRF6_col_a	1276	200	255200	6529	201	1312329	1224	0.178445	0
WRKY_tnt	WRKY20_col_a	1012	200	202400	2213	201	444813	970	0.412027	0
AP2EREBP_tnt	ERF15_col100_a	3951	200	790200	0	0	0	0	0	1
MYBrelated_tnt	RVE1_col_a	20273	200	4054600	26136	201	5253336	17518	0.57641	0
LOBAS2_tnt	LBD13_colamp_a	2734	200	546800	3715	201	746715	2438	0.612224	0
MYBrelated_tnt	At5g52660_colamp_a	8230	200	1646000	15533	201	3122133	7276	0.414423	0
ZFHD_tnt	ATHB23_colamp_a	13116	200	2623180	21976	201	4417176	10997	0.417875	0
MYB_tnt	MYB44_col100_a	3262	200	652400	0	0	0	0	0	1
C3H_tnt	U2AF35B_col_a	5	200	1000	123	201	24723	0	0	1
AP2EREBP_tnt	At1g22810_col_b	1310	200	262000	0	0	0	0	0	1
E2FDP_tnt	E2FA_col_a	560	200	112000	1371	201	275571	460	0.303579	0
MYBrelated_tnt	At4g01280_colamp_a	4025	200	805000	14953	201	3005553	3570	0.21334	0
bZIP_tnt	bZIP16_colamp_a	4168	200	833600	6664	201	1339464	3747	0.535605	0
MYBrelated_tnt	At1g49010_col_a	16381	200	3276200	20527	201	4125927	13125	0.517857	0
ZFHD_tnt	ATHB34_col_a	3530	200	706000	7200	201	1447200	2804	0.338203	0
C2H2_tnt	IDD4_col_a	5373	200	1074600	12546	201	2521746	5019	0.357575	0
bZIP_tnt	bZIP44_colamp_a	231	200	46200	791	201	158991	206	0.242321	0
MYB_tnt	MYB63_col_a	1067	200	213400	2666	201	535866	949	0.323127	0
Homeobox_tnt	HAT5_col_a	16	200	3200	836	201	168036	11	0.0120201	1.6523e-25
WRKY_tnt	WRKY18_col_a	8490	200	1698000	18456	201	3709656	7928	0.398959	0
LOBAS2_tnt	ASL18_col_a	291	200	58200	624	201	125424	245	0.361351	0
MYB_tnt	MYB77_col_a	21320	200	4264000	27263	201	5479863	19679	0.627135	0
HMG_tnt	3XHMGBOX1_colamp_a	34	200	6800	598	201	120198	16	0.0254443	1.2341e-46
mTERF_tnt	AT5G23930_col_a	3232	200	646400	5551	201	1115751	2948	0.523816	0
C2C2dof_tnt	OBP4_col_a	779	200	155800	13861	201	2786061	673	0.0416385	0
MYBrelated_tnt	At1g74840_col100_a	6367	200	1273400	10169	201	2043969	4986	0.407923	0
WRKY_tnt	WRKY15_col_b	15217	200	3043400	22672	201	4557072	13804	0.550779	0
PLATZ_tnt	AT2G01818_col_a	627	200	125400	1483	201	298083	573	0.356993	0
AP2EREBP_tnt	AT1G28160_col_a	301	200	60200	1110	201	223110	280	0.244911	0
bHLH_tnt	BIM1_col_a	193	200	38600	647	201	130047	179	0.262215	0
NAC_tnt	CUC1_col_v31	1737	200	347400	3109	201	624909	1666	0.510764	0
ABI3VP1_tnt	VRN1_col_a	4202	200	840400	7028	201	1412628	3923	0.538283	0
CCAATHAP3_tnt	HAP3_col_a	9	200	1800	311	201	62511	0	0	1
G2like_tnt	AT2G40260_col_a	3132	200	626400	5434	201	1092234	2824	0.454094	0
LOBAS2_tnt	LBD19_col_a	6457	200	1291400	8629	201	1734429	5978	0.622713	0
MYB_tnt	MYB116_colamp_a	2584	200	516800	8961	201	1801161	2217	0.22746	0
MYB_tnt	MYB56_col_a	134	200	26800	1274	201	256074	112	0.083962	2.5336e-308
bZIP_tnt	bZIP50_colamp_v31	6918	200	1383600	18402	201	3698802	5962	0.289039	0
AP2EREBP_tnt	RAP211_colamp_a	3307	200	661400	13638	201	2741238	2941	0.200996	0
G2like_tnt	At3g12730_colamp_a	5288	200	1057600	10750	201	2160750	4871	0.415992	0
C2C2dof_tnt	At4g38000_colamp_a	143	200	28600	4583	201	921183	107	0.0210513	2.2771e-168
bZIP_tnt	TGA2_col_v3b	1630	200	326000	0	0	0	0	0	1
C2H2_tnt	At1g14580_colamp_a	559	200	111800	1966	201	395166	478	0.224287	0
AP2EREBP_tnt	DREB19_colamp_a	6231	200	1246200	11171	201	2245371	5551	0.460991	0
C2H2_tnt	TF3A_col_a	163	200	32600	1076	201	216276	113	0.093903	0
WRKY_tnt	WRKY43_col_a	120	200	24000	910	201	182910	104	0.105892	1.4026e-262
C2C2dof_tnt	AT1G69570_colamp_a	1423	200	284600	5168	201	1038768	1274	0.220413	0
Trihelix_tnt	AT5G47660_colamp_a	10878	200	2175600	12711	201	2554911	9391	0.654256	0
AP2EREBP_tnt	CBF1_colamp_a	8328	200	1665600	11600	201	2331600	7275	0.576614	0
NAC_tnt	ANAC047_colamp_a	459	200	91800	991	201	199191	432	0.408302	0
Orphan_tnt	AT1G24250_col_a	341	200	68200	2233	201	448833	318	0.13475	0
CAMTA_tnt	CAMTA5_col_a	275	200	55000	773	201	155373	259	0.338787	0
NAC_tnt	VND2_colamp_a	2114	200	422800	4829	201	970629	1877	0.357618	0
ZFHD_tnt	AtHB32_col200_a	8559	200	1711800	21104	201	4241904	7699	0.310141	0
C2C2dof_tnt	AT3G52440_col_a	1059	200	211800	6256	201	1257456	938	0.141365	0
ARID_tnt	AT1G04880_col_a	39	200	7800	382	201	76782	35	0.0854145	1.3639e-105
BZR_tnt	At4g18890_col_a	217	200	43400	865	201	173865	198	0.2248	0
NAC_tnt	ANAC016_col_a	16979	200	3395800	15693	201	3154293	14317	0.780893	0
AP2EREBP_tnt	CBF4_col_a	7425	200	1485000	10898	201	2190498	7044	0.628535	0
MYB_tnt	MYB3R1_colamp_a	6881	200	1376200	12065	201	2425065	6058	0.449618	0
G2like_tnt	At3g04030_colamp_a	2751	200	550200	5833	201	1172433	2519	0.397365	0
CPP_tnt	AT2G20110_col_a	2239	200	447800	6400	201	1286400	1638	0.231128	0
MYB_tnt	MYB83_colamp_a	5052	200	1010400	14502	201	2914902	4186	0.250896	0
NAC_tnt	NST1_col_v31	10382	200	2076400	11344	201	2280144	9379	0.745051	0
MYBrelated_tnt	TBP3_colamp_a	208	200	41600	255	201	51255	57	0.14273	3.8256e-181
AP2EREBP_tnt	ERF5_colamp_a	28	200	5600	990	201	198990	22	0.0208946	5.3396e-53
MYB_tnt	MYB27_col_a	1090	200	218000	3215	201	646215	1000	0.28672	0
AP2EREBP_tnt	At2g33710_col_b	3059	200	611800	0	0	0	0	0	1
BBRBPC_tnt	BPC1_colamp_a	9126	200	1825200	16217	201	3259617	8117	0.462071	0
S1Falike_tnt	AT3G09735_col_a	7661	200	1532200	7818	201	1571418	6692	0.720748	0
AP2EREBP_tnt	AT3G60490_col_a	276	200	55200	867	201	174267	246	0.270575	0
AP2EREBP_tnt	ERF5_col_a	324	200	64800	846	201	170046	289	0.349423	0
AP2EREBP_tnt	ERF2_colamp_a	306	200	61200	1723	201	346323	266	0.14233	0
TCP_tnt	PTF1_col_a	105	200	21000	185	201	37185	72	0.339984	0
NAC_tnt	ANAC053_col_v3b	5580	200	1116000	0	0	0	0	0	1
C2C2dof_tnt	AT5G66940_col_a	20847	200	4169400	23854	201	4794654	18170	0.668456	0
WRKY_tnt	WRKY40_col_v31	297	200	59400	0	0	0	0	0	1
Homeobox_tnt	ATHB20_colamp_a	881	200	176200	5911	201	1188111	771	0.119692	0
NAC_tnt	ANAC062_colamp_a	4591	200	918200	5883	201	1182483	4177	0.649952	0
MYB_tnt	MYB49_col_a	1633	200	326600	6147	201	1235547	1512	0.228997	0
AP2EREBP_tnt	ERF73_col_a	136	200	27200	611	201	122811	118	0.197036	0
bZIP_tnt	ABF2_col_v3a	1053	200	210600	2299	201	462099	1027	0.438501	0
C2H2_tnt	At5g66730_col_b	653	200	130600	0	0	0	0	0	1
WRKY_tnt	WRKY26_col_a	11	200	2200	95	201	19095	7	0.0683289	3.6976e-23
AP2EREBP_tnt	ABR1_colamp_a	2560	200	512000	9210	201	1851210	2304	0.234236	0
MYB_tnt	MYB44_col_b	12101	200	2420200	0	0	0	0	0	1
MYB_tnt	MYB33_col_a	18275	200	3655000	22513	201	4525113	16221	0.623642	0
ZFHD_tnt	ATHB25_colamp_a	13416	200	2683171	24051	201	4834251	11712	0.41923	0
bZIP_tnt	bZIP53_col_v3b	5917	200	1183400	0	0	0	0	0	1
bHLH_tnt	bHLH130_col_a	24	200	4800	198	201	39798	14	0.0648226	1.0509e-39
TCP_tnt	At1g72010_col_b	940	200	188000	0	0	0	0	0	1
Homeobox_tnt	ATHB20_col_a	9	200	1800	311	201	62511	2	0.0045924	3.1079e-05
HB_tnt	ATHB40_col_a	16248	200	3249600	26424	201	5311224	14399	0.477794	0
MYBrelated_tnt	At5g58900_colamp_a	5443	200	1088600	18957	201	3810357	4624	0.21091	0
Trihelix_tnt	GT2_col_a	2857	200	571400	9430	201	1895430	2454	0.24243	0
C2H2_tnt	AtIDD11_col_a	29	200	5800	1439	201	289239	16	0.010109	1.7797e-30
bHLH_tnt	bHLH10_col_a	130	200	26000	976	201	196176	115	0.112131	0
MYBrelated_tnt	LHY1_colamp_a	3528	200	705600	15282	201	3071682	3096	0.183531	0
WRKY_tnt	WRKY70_col_b	839	200	167800	0	0	0	0	0	1
C2C2dof_tnt	AT2G28810_col_a	18652	200	3730400	24032	201	4830432	16596	0.587145	0
C2C2gata_tnt	ZML1_colamp_a	268	200	53600	664	201	133464	236	0.323374	0
MYB_tnt	MYB96_colamp_a	122	200	24400	1966	201	395166	74	0.0337567	2.3098e-128
bZIP_tnt	TGA4_col_a	1187	200	237400	4001	201	804201	1117	0.276232	0
AP2EREBP_tnt	ERF115_colamp_a	3691	200	738200	9647	201	1939047	3335	0.323635	0
NAC_tnt	ANAC070_colamp_a	12363	200	2472600	14079	201	2829879	11171	0.71419	0
Trihelix_tnt	AT1G76870_col_b	81	200	16200	456	201	91656	66	0.137398	1.0256e-237
SBP_tnt	SPL3_col_a	28	200	5600	194	201	38994	6	0.0260988	4.9521e-17
NAC_tnt	NTL8_col_v3b	4497	200	899400	0	0	0	0	0	1
C2H2_tnt	STZ_col100_a	5847	200	1169400	0	0	0	0	0	1
NAC_tnt	ANAC046_col_v3a	3380	200	676000	0	0	0	0	0	1
NAC_tnt	ANAC028_col_a	5132	200	1026400	8161	201	1640361	4762	0.551017	0
bZIP_tnt	AREB3_col_v31	2235	200	447000	4617	201	928017	2134	0.465666	0
C2C2gata_tnt	GATA20_colamp_a	15440	200	3088000	17519	201	3521319	12946	0.641066	0
WRKY_tnt	WRKY45_col_a	7854	200	1570800	10276	201	2065476	7049	0.63259	0
C3H_tnt	TZF9_col_a	4	200	800	176	201	35376	0	0	1
FAR1_tnt	FAR1_col_a	527	200	105400	957	201	192357	487	0.560584	0
bHLH_tnt	bHLH28_col_a	7331	200	1466200	8905	201	1789905	6610	0.67428	0
AP2EREBP_tnt	ERF10_col_a	478	200	95600	4811	201	967011	421	0.078058	0
ARID_tnt	AT1G20910_col_a	8384	200	1676800	10683	201	2147283	6274	0.453853	0
AP2EREBP_tnt	At2g33710_col_a	3841	200	768200	0	0	0	0	0	1
AP2EREBP_tnt	RAP211_col_a	883	200	176600	2592	201	520992	835	0.319444	0
TCP_tnt	TCP16_col_a	48	200	9600	107	201	21507	30	0.226991	4.0662e-93
Trihelix_tnt	AT3G10030_col_a	581	200	116200	968	201	194568	504	0.584947	0
HSF_tnt	HSF3_col_a	8031	200	1606200	8389	201	1686189	6962	0.733146	0
MYBrelated_tnt	At4g01280_col_a	8261	200	1652200	9550	201	1919550	6523	0.568396	0
MYB_tnt	MYB99_col_a	289	200	57800	1389	201	279189	214	0.138425	0
ARID_tnt	AT2G17410_col_a	35	200	7000	523	201	105123	18	0.0281215	1.3324e-43
NAC_tnt	ANAC004_col_a	4206	200	841200	6730	201	1352730	3782	0.521378	0
bZIP_tnt	bZIP43_col_a	20	200	4000	68	201	13668	5	0.0583919	5.6507e-15
Homeobox_tnt	ATHB18_col_a	162	200	32400	1498	201	301098	148	0.095521	0
AP2EREBP_tnt	Rap210_colamp_a	1411	200	282200	4987	201	1002387	1194	0.225035	0
Homeobox_tnt	HDG1_colamp_a	202	200	40400	1700	201	341700	145	0.0758478	0
MYB_tnt	MYB58_colamp_a	11303	200	2260600	17126	201	3442326	9733	0.497279	0
AP2EREBP_tnt	At4g32800_colamp_a	934	200	186800	2129	201	427929	865	0.383669	0
AP2EREBP_tnt	ERF8_col_a	1686	200	337200	6541	201	1314741	1622	0.233316	0
MADS_tnt	AGL15_col_a	1158	200	231600	2257	201	453657	1027	0.428745	0
MYBrelated_tnt	AT4G12670_colamp_a	176	200	35166	0	0	0	0	0	1
MYB_tnt	MYB94_col_b	15	200	3000	785	201	157785	11	0.0129247	4.8204e-26
EIL_tnt	EIN3_col_a	292	200	58400	1209	201	243009	259	0.20907	0
NAC_tnt	ANAC053_col_v3a	5572	200	1114400	0	0	0	0	0	1
NAC_tnt	NST1_colamp_a	11663	200	2332600	13426	201	2698626	10516	0.705772	0
C2H2_tnt	At5g66730_col_a	550	200	110000	0	0	0	0	0	1
NAC_tnt	VND4_colamp_a	6672	200	1334400	7726	201	1552926	6139	0.727481	0
TCP_tnt	At1g72010_col200_a	1497	200	299400	0	0	0	0	0	1
AP2EREBP_tnt	CBF2_col_a	927	200	185400	3345	201	672345	890	0.262255	0
MADS_tnt	AGL15_colamp_a	753	200	150600	1233	201	247833	650	0.468976	0
C3H_tnt	AT3G12130_colamp_a	2681	200	536200	12290	201	2470290	2148	0.147418	0
bHLH_tnt	bHLH31_col_b	210	200	42000	0	0	0	0	0	1
NAC_tnt	VND3_colamp_a	2166	200	433200	3219	201	647019	1994	0.56806	0
AP2EREBP_tnt	At1g36060_colamp_a	736	200	147200	3362	201	675762	649	0.179025	0
NAC_tnt	ANAC013_colamp_a	96	200	19200	608	201	122208	86	0.132011	9.265e-237
NAC_tnt	ANAC046_colamp_a	7723	200	1544600	13094	201	2631894	7023	0.490259	0
bZIP_tnt	bZIP53_col_v3a	5951	200	1190200	0	0	0	0	0	1
AP2EREBP_tnt	DREB26_col_a	75	200	15000	659	201	132459	55	0.0794016	2.5943e-178
LIM_tnt	WLIM2A_col_a	4	200	800	222	201	44622	0	0	1
AP2EREBP_tnt	DREB2_col_a	375	200	75000	2345	201	471345	320	0.122989	0
MYBrelated_tnt	AT3G10580_col_a	112	200	22400	164	201	32964	54	0.262641	0
C2H2_tnt	IDD2_col_a	17	200	3400	131	201	26331	13	0.0937755	3.499e-45
ABI3VP1_tnt	VRN1_colamp_a	65	200	13000	439	201	88239	18	0.0354693	8.7091e-53
C2C2dof_tnt	dof24_colamp_a	1057	200	211400	7767	201	1561167	889	0.0989083	0
bZIP_tnt	bZIP42_colamp_a	98	200	19600	252	201	50652	60	0.202173	6.4703e-196
MYB_tnt	MYB105_colamp_a	470	200	94000	1062	201	213462	374	0.311451	0
bZIP_tnt	ABI5_colamp_v3b	3554	200	710800	4378	201	879978	3216	0.669616	0
AP2EREBP_tnt	ERF115_col_a	723	200	144600	2454	201	493254	693	0.289374	0
LOBAS2_tnt	LBD23_colamp_a	158	200	31600	2321	201	466521	96	0.0372453	2.2471e-159
bZIP_tnt	TGA9_col_a	4233	200	846600	4355	201	875355	3625	0.733091	0
NAC_tnt	ANAC053_colamp_a	6091	200	1218200	7503	201	1508103	5598	0.691946	0
RWPRK_tnt	NLP7_col_a	102	200	20400	867	201	174267	97	0.107983	2.4072e-257
AP2EREBP_tnt	AT1G28160_colamp_a	6008	200	1201600	9190	201	1847190	5394	0.5889	0
MYBrelated_tnt	At3g09600_col_a	3218	200	643600	10676	201	2145876	2787	0.234549	0
NAC_tnt	NAP_col_v3a	2904	200	580800	4596	201	923796	2805	0.584949	0
C2H2_tnt	AZF1_colamp_a	340	200	68000	1528	201	307128	245	0.142969	0
MYB_tnt	ATY13_col_a	9872	200	1974400	19568	201	3933168	8717	0.388894	0
C2C2dof_tnt	dof42_col_a	134	200	26800	801	201	161001	109	0.13328	0
NAC_tnt	NTL8_col_v3a	4462	200	892400	0	0	0	0	0	1
G2like_tnt	KAN2_col_a	57	200	11400	242	201	48642	44	0.155656	4.8202e-130
NAC_tnt	ANAC046_col_v3b	3380	200	676000	0	0	0	0	0	1
TCP_tnt	TCP3_colamp_a	798	200	159600	1466	201	294666	717	0.450228	0

## Sheet: Supplementary Table S5_2
TF Family	TF peak set	MACS_NUMBER_OF_PEAKS	MACS_MEAN_LENGTH_BP	MACS_TOTAL_LENGTH_BP	NEOMORPH_NUMBER_OF_PEAKS	NEOMORPH_MEAN_LENGTH_BP	NEOMORPH_TOTAL_LENGTH_BP	NUMBER_OF_INTERSECTIONS	JACCARD	PVAL
NAC_tnt	SND3_colamp_a	41723	151	6299370	24361	201	4896561	23456	0.481296	0
AP2EREBP_tnt	At5g65130_col_a	161	395	63548	1992	201	400392	173	0.0938647	0
WRKY_tnt	WRKY59_col_a	57	448	25514	222	201	44622	45	0.143635	2.7711e-122
ARF_tnt	ARF16_col_b	543	413	224195	483	201	97083	200	0.139535	0
bHLH_tnt	bHLH34_col_a	112	390	43714	0	0	0	0	0	1
SBP_tnt	SPL15_colamp_a	27494	164	4496863	19981	201	4016181	18839	0.582037	0
MYBrelated_tnt	LCL1_col_b	1203	325	390504	0	0	0	0	0	1
WRKY_tnt	WRKY7_colamp_a	21	414	8693	201	201	40401	17	0.0702612	3.4892e-48
MYBrelated_tnt	AT4G12670_col_a	125	798	99775	0	0	0	0	0	1
AP2EREBP_tnt	At4g16750_col_a	5909	189	1118930	15677	201	3151077	6008	0.335561	0
Homeobox_tnt	ATHB7_col_a	214	188	40146	10616	201	2133816	199	0.0160263	0
C2H2_tnt	At5g22890_col_a	6	430	2580	346	201	69546	4	0.0118935	7.3362e-14
C2C2dof_tnt	AT2G28810_colamp_a	50156	147	7373162	25591	201	5143791	24300	0.400582	0
AP2EREBP_tnt	AIL7_colamp_a	3402	211	719316	2790	201	560790	2551	0.613261	0
MYBrelated_tnt	At3g11280_colamp_a	37	460	17028	543	201	109143	23	0.0385557	2.1191e-53
AP2EREBP_tnt	ERF105_colamp_a	15279	162	2475653	11770	201	2365770	10478	0.534412	0
G2like_tnt	AT5G45580_colamp_a	46666	147	6876546	25193	201	5063793	24040	0.451474	0
MYBrelated_tnt	LHY1_col_a	7970	206	1639243	18206	201	3659406	7391	0.361794	0
MYB_tnt	MYB58_col_a	5792	204	1184197	4576	201	919776	4021	0.545551	0
MYB_tnt	MYB55_col_b	36	405	14587	0	0	0	0	0	1
C2C2dof_tnt	AT5G66940_colamp_a	23775	134	3192079	16383	201	3292983	15061	0.46322	0
AP2EREBP_tnt	At2g44940_colamp_a	5417	139	754740	5163	201	1037763	4228	0.503224	0
AP2EREBP_tnt	At4g16750_colamp_a	20	408	8167	304	201	61104	15	0.0446434	5.5936e-39
AP2EREBP_tnt	TINY_col_a	1765	171	302003	1775	201	356775	1518	0.596273	0
NAC_tnt	CUC2_colamp_a	1978	189	373453	2466	201	495666	1791	0.592438	0
Trihelix_tnt	GT2_colamp_a	8121	181	1470619	7665	201	1540665	6516	0.590171	0
C2C2YABBY_tnt	CRC_colamp_a	120	435	52196	1065	201	214065	65	0.045316	5.021e-118
C2C2gata_tnt	GATA20_col_a	6	441	2645	103	201	20703	5	0.0455968	1.2712e-16
NAC_tnt	ANAC087_col_v3a	678	167	113505	2280	201	458280	669	0.242433	0
bZIP_tnt	GBF5_colamp_a	4283	184	787766	4130	201	830130	3589	0.659884	0
MYB_tnt	MYB81_colamp_a	329	442	145307	966	201	194166	207	0.140211	0
AP2EREBP_tnt	ERF15_col_b	4651	291	1354211	0	0	0	0	0	1
AP2EREBP_tnt	ERF7_colamp_a	2982	140	417565	3681	201	739881	2238	0.358516	0
C2C2dof_tnt	dof45_colamp_a	112	389	43584	797	201	160197	90	0.0919405	5.3667e-197
WRKY_tnt	WRKY18_colamp_a	21559	139	3004817	11845	201	2380845	10943	0.411319	0
ZFHD_tnt	ATHB23_col_b	7151	283	2021728	27922	201	5612322	6743	0.208915	0
AP2EREBP_tnt	DEAR2_col_a	1548	203	314530	3624	201	728424	1551	0.409806	0
AP2EREBP_tnt	AT1G77200_colamp_a	31140	148	4605104	21450	201	4311450	20163	0.55019	0
MYB_tnt	MYB74_col_b	2	473	946	0	0	0	0	0	1
G2like_tnt	AT5G45580_col_a	5949	200	1188751	16900	201	3396900	5728	0.304448	0
MYB_tnt	MYB4_col200_a	24	403	9677	641	201	128841	19	0.0287021	5.7096e-47
NAC_tnt	ANAC057_col_a	3473	294	1022608	4749	201	954549	3476	0.563332	0
AP2EREBP_tnt	RRTF1_colamp_a	3528	152	537249	3467	201	696867	2602	0.461638	0
AP2EREBP_tnt	AT1G77200_col_a	4115	179	735013	5667	201	1139067	4033	0.57825	0
G2like_tnt	At3g13040_col_b	22	766	16857	196	201	39396	6	0.0209569	5.8339e-13
G2like_tnt	At1g68670_col_b	5237	301	1577308	0	0	0	0	0	1
C2C2dof_tnt	dof24_col_a	3394	159	540619	19291	201	3877491	3230	0.129361	0
CPP_tnt	SOL1_col_a	3224	340	1095377	0	0	0	0	0	1
AP2EREBP_tnt	CRF10_colamp_a	225	420	94447	689	201	138489	208	0.218896	0
BZR_tnt	BZR1_col_a	352	411	144574	1018	201	204618	341	0.251633	0
G2like_tnt	AT2G40260_colamp_a	29776	163	4867637	16482	201	3312882	15554	0.478692	0
C2H2_tnt	AT3G49930_col_a	20	470	9400	148	201	29748	6	0.0319467	6.5216e-18
MYB_tnt	MYB60_col_b	23	411	9449	0	0	0	0	0	1
bZIP_tnt	bZIP16_col_v3a	318	402	127807	1740	201	349740	326	0.165472	0
MYB_tnt	MYB93_colamp_a	4726	135	638753	4218	201	847818	3177	0.411713	0
MYB_tnt	MYB39_colamp_a	187	426	79571	696	201	139896	144	0.148873	0
MYB_tnt	MYB101_col_a	565	226	127542	741	201	148941	434	0.401851	0
TCP_tnt	At5g08330_colamp_a	635	519	329348	722	201	145122	583	0.329799	0
bZIP_tnt	VIP1_col_v3a	265	404	106935	1523	201	306123	264	0.149569	0
AP2EREBP_tnt	LEP_col_a	368	211	77698	546	201	109746	314	0.430551	0
MYBrelated_tnt	At5g08520_colamp_a	8218	201	1654156	7980	201	1603980	6435	0.550655	0
AP2EREBP_tnt	At2g33710_colamp_a	18007	158	2847173	13110	201	2635110	11535	0.476666	0
WRKY_tnt	WRKY29_colamp_a	39495	145	5730848	16024	201	3220824	15344	0.347782	0
bZIP_tnt	bZIP28_col_a	1440	250	360441	1726	201	346926	1270	0.575087	0
Trihelix_tnt	GTL1_colamp_a	29907	149	4441576	19310	201	3881310	17947	0.458137	0
bHLH_tnt	bHLH34_col_b	116	393	45540	0	0	0	0	0	1
MYBrelated_tnt	AT1G72740_colamp_a	26698	172	4580736	0	0	0	0	0	1
C2H2_tnt	AT3G46070_col_a	14	428	5991	246	201	49446	9	0.0317154	6.4152e-24
NAC_tnt	ANAC016_colamp_a	1318	451	594279	1722	201	346122	1180	0.336126	0
NAC_tnt	SND3_col_b	13592	179	2426322	21330	201	4287330	13006	0.506823	0
MYB_tnt	MYB41_col_a	2	422	844	233	201	46833	1	0.00424507	0.0021402
MYB_tnt	MYB88_col_a	1372	161	221040	8528	201	1714128	1341	0.124495	0
MYBrelated_tnt	LCL1_col_a	1247	334	416747	0	0	0	0	0	1
NAC_tnt	VND6_colamp_a	3512	204	715185	3508	201	705108	3133	0.703454	0
bZIP_tnt	bZIP52_colamp_a	11823	189	2238987	11094	201	2229894	9337	0.58907	0
MYB_tnt	MYB55_col_a	46	412	18936	0	0	0	0	0	1
RAV_tnt	RAV1_col_b	2258	245	553722	0	0	0	0	0	1
C2H2_tnt	At2g48100_col_b	1	482	482	57	201	11457	0	0	1
ND_tnt	AT1G63040_col_a	18	542	9748	114	201	22914	8	0.0504145	2.8849e-25
AP2EREBP_tnt	ESE1_col_a	259	360	93170	1512	201	303912	255	0.170414	0
NAC_tnt	NAC2_col_v3a	7847	192	1507082	9869	201	1983669	7620	0.650072	0
HSF_tnt	HSF6_col_a	1211	230	278204	1227	201	246627	1027	0.579704	0
AP2EREBP_tnt	CBF2_colamp_a	16385	180	2943752	10689	201	2148489	10216	0.582528	0
WRKY_tnt	WRKY40_col_a	3702	186	687726	0	0	0	0	0	1
AP2EREBP_tnt	At1g77640_col_a	4	396	1583	690	201	138690	3	0.00633009	2.4794e-13
BSD_tnt	AT1G10720_col_a	2	435	870	256	201	51456	0	0	1
WRKY_tnt	WRKY7_col_b	512	236	120719	0	0	0	0	0	1
MYB_tnt	MYB74_col_a	2	439	878	0	0	0	0	0	1
MYB_tnt	MYB118_col_a	15	380	5702	319	201	64119	10	0.0340542	9.8098e-36
HSF_tnt	HSFA6B_col_b	5918	207	1224753	0	0	0	0	0	1
LOBAS2_tnt	LBD2_col_a	81	140	11321	15728	201	3161328	78	0.00337488	5.3195e-136
NAC_tnt	AT3G12910_col_a	80	459	36696	110	201	22110	59	0.242993	6.8344e-180
HSF_tnt	HSFA1E_col_a	101	400	40408	673	201	135273	100	0.130057	2.1006e-256
NAC_tnt	ANAC092_col_v3a	2981	119	353858	2765	201	555765	2370	0.482892	0
C2C2dof_tnt	At1g64620_100ng20cy_b	631	248	156383	12787	201	2570187	586	0.0412501	0
Homeobox_tnt	ATHB13_colamp_a	95	384	36437	1303	201	261903	80	0.055002	2.4548e-173
NAC_tnt	ANAC004_colamp_a	9666	164	1587934	8165	201	1641165	7640	0.647929	0
LOBAS2_tnt	LBD2_colamp_a	11986	111	1328699	8586	201	1725786	7364	0.381002	0
bHLH_tnt	bHLH18_col_a	2	450	900	265	201	53265	0	0	1
AP2EREBP_tnt	At1g22810_colamp_a	4573	175	798134	4672	201	939072	3846	0.609634	0
NAC_tnt	ANAC017_colamp_v31	13754	157	2159675	11941	201	2400141	8655	0.392875	0
AP2EREBP_tnt	At2g44940_col_a	3	316	948	740	201	148740	2	0.00271627	2.3035e-05
CPP_tnt	SOL1_col_b	3134	320	1003781	0	0	0	0	0	1
TCP_tnt	At5g08330_col_a	2354	230	541766	2915	201	585915	2011	0.518044	0
WRKY_tnt	WRKY8_col100_a	3471	186	644915	0	0	0	0	0	1
AP2EREBP_tnt	ERF104_col_a	47	371	17432	1370	201	275370	41	0.032482	2.274e-115
C3H_tnt	At1g74370_col_a	143	161	22978	83	201	16683	43	0.186871	5.1889e-128
WRKY_tnt	WRKY75_col_a	1277	174	222240	19311	201	3881511	1266	0.0555408	0
MYB_tnt	MYB107_colamp_a	8502	127	1077200	5263	201	1057863	4370	0.370827	0
TCP_tnt	PTF1_colamp_a	433	504	218072	578	201	116178	346	0.257708	0
C2C2gata_tnt	GATA15_col_b	62	390	24150	3686	201	740886	49	0.0125981	1.9032e-102
ABI3VP1_tnt	NGA4_col_a	1146	167	190942	2235	201	449235	1048	0.352504	0
AP2EREBP_tnt	AT3G16280_col_a	0	0	0	598	201	120198	0	0	1
Trihelix_tnt	AT3G58630_colamp_a	194	514	99742	571	201	114771	147	0.169875	0
NAC_tnt	NTM2_col_b	2771	260	719722	5202	201	1045602	2592	0.438803	0
G2like_tnt	AT2G38300_col_a	260	232	60440	845	201	169845	220	0.234595	0
C2H2_tnt	IDD7_col_a	194	225	43726	4720	201	948720	191	0.039117	0
SRS_tnt	SRS7_col_a	177	128	22687	469	201	94269	122	0.146608	0
MADS_tnt	AGL25_col_a	19	375	7126	481	201	96681	6	0.0117833	2.0855e-12
ND_tnt	ASHR1_col_a	0	0	0	310	201	62310	0	0	1
C3H_tnt	At5g08750_col_a	789	250	197488	968	201	194568	530	0.313044	0
BES1_tnt	BAM8_col_a	2545	243	617946	2324	201	467124	2010	0.60209	0
Homeobox_tnt	PDF2_col_a	564	310	174884	0	0	0	0	0	1
C2H2_tnt	At5g04390_col200_a	1591	237	377811	9238	201	1856838	1252	0.11868	0
AP2EREBP_tnt	PLT1_col_a	195	463	90203	228	201	45828	147	0.273843	0
C2C2dof_tnt	AT1G69570_col_a	7692	186	1429520	8594	201	1727394	6641	0.595009	0
AP2EREBP_tnt	At1g75490_col_a	421	196	82715	701	201	140901	374	0.403034	0
ZFHD_tnt	ATHB33_colamp_a	25968	172	4472205	14246	201	2863446	13271	0.394696	0
C3H_tnt	EMB1789_col_a	320	132	42189	268	201	53868	183	0.319844	0
Orphan_tnt	AT1G23810_col_a	80	399	31923	427	201	85827	78	0.154079	2.2433e-213
BZR_tnt	At1g78700_col_a	2596	224	582797	5147	201	1034547	2570	0.44847	0
NAC_tnt	ANAC103_colamp_a	3543	179	635887	3239	201	651039	2909	0.664678	0
MYB_tnt	MYB113_col_a	103	246	25370	984	201	197784	88	0.0863104	1.0358e-246
TCP_tnt	At1g72010_colamp_a	2319	170	393459	2336	201	469536	1970	0.646518	0
C2C2dof_tnt	Adof1_col_a	0	0	0	11744	201	2360544	0	0	1
ZFHD_tnt	ATHB34_colamp_a	38974	184	7172595	23553	201	4734153	22331	0.445226	0
MYBrelated_tnt	At3g11280_col_a	1739	222	385207	2031	201	408231	1368	0.470707	0
bHLH_tnt	bHLH122_colamp_a	128	385	49219	771	201	154971	109	0.122455	1.5449e-269
MADS_tnt	SVP_colamp_v3b	333	170	56590	10822	201	2175222	282	0.0196651	0
HSF_tnt	HSF21_col_a	311	438	136102	756	201	151956	287	0.259055	0
AP2EREBP_tnt	At4g32800_col200_a	1288	294	379172	0	0	0	0	0	1
Trihelix_tnt	GT1_col_a	189	432	81651	521	201	104721	179	0.28476	0
C2C2gata_tnt	GATA12_colamp_a	400	413	165221	863	201	173463	287	0.204669	0
NAC_tnt	NAC2_colamp_a	15263	186	2845973	13804	201	2774604	12998	0.720244	0
MYB_tnt	MYB107_col_a	3432	168	578056	8199	201	1647999	3260	0.317949	0
G2like_tnt	At2g01060_colamp_a	33548	132	4443534	10723	201	2155323	10093	0.271181	0
MYB_tnt	MYB92_colamp_a	566	419	237387	1146	201	230346	484	0.265388	0
bZIP_tnt	TGA4_colamp_a	10671	182	1946894	6139	201	1233939	5863	0.527716	0
MYBrelated_tnt	At1g19000_colamp_a	25699	166	4273940	17131	201	3443331	16006	0.519417	0
bHLH_tnt	bHLH69_col_a	74	116	8570	41	201	8241	33	0.305405	1.0446e-118
AP2EREBP_tnt	ESE1_colamp_a	95	419	39771	287	201	57687	76	0.186644	1.6715e-208
NAC_tnt	ANAC045_col_a	6320	213	1347398	11803	201	2372403	6106	0.457105	0
NAC_tnt	ANAC103_col_a	3688	304	1121372	5463	201	1098063	3581	0.498044	0
bZIP_tnt	TGA3_colamp_a	369	460	169839	558	201	112158	354	0.342112	0
AP2EREBP_tnt	ERF104_colamp_a	43	423	18177	319	201	64119	31	0.0800879	1.5478e-77
WRKY_tnt	WRKY25_col_a	2665	205	546351	5826	201	1171026	2615	0.404194	0
MYB_tnt	MYB92_100ng20cy_b	38	439	16675	260	201	52260	14	0.0389162	1.8826e-36
ND_tnt	AT2G28920_col_a	7	232	1627	1869	201	375669	6	0.00323791	5.0188e-23
WRKY_tnt	WRKY6_colamp_a	5351	152	814934	5323	201	1069923	4305	0.545494	0
Trihelix_tnt	AT3G10030_colamp_a	2339	246	575436	2680	201	538680	1959	0.567503	0
CPP_tnt	TCX2_colamp_a	21636	199	4306091	17727	201	3563127	15985	0.583916	0
BBRBPC_tnt	BPC1_col_a	513	229	117407	1482	201	297882	490	0.340773	0
MYB_tnt	MYB83_col_a	272	226	61496	466	201	93666	207	0.312666	0
MYB_tnt	MYB3R5_col_a	754	309	232772	2706	201	543906	757	0.272209	0
C2C2dof_tnt	At5g62940_col_a	1436	158	226977	29881	201	6006081	1334	0.0327992	0
TCP_tnt	TCP3_col_a	536	350	187590	0	0	0	0	0	1
C2C2dof_tnt	AT5G02460_col_a	0	0	0	30519	201	6134319	0	0	1
ARID_tnt	AT1G04880_colamp_a	1857	145	268835	2273	201	456873	1541	0.43952	0
NAC_tnt	SND2_colamp_a	36606	134	4910628	23342	201	4691742	22110	0.476381	0
MYB_tnt	MYB30_col_a	30	330	9894	1087	201	218487	30	0.0277173	3.0622e-82
bZIP_tnt	HY5_colamp_v3a	1751	187	328184	10140	201	2038140	1667	0.139658	0
NAC_tnt	ANAC034_col_v3a	3977	174	692008	0	0	0	0	0	1
Trihelix_tnt	AT3G58630_col_a	49	435	21294	616	201	123816	55	0.103466	1.3947e-212
SBP_tnt	SPL9_colamp_a	30152	156	4701988	20802	201	4181202	19761	0.551641	0
AP2EREBP_tnt	ERF13_col_b	42	318	13363	1713	201	344313	39	0.0253768	2.8156e-112
NAC_tnt	CUC3_colamp_a	928	426	395251	1855	201	372855	898	0.305517	0
bZIP_tnt	bZIP44_col_v3a	110	316	34800	0	0	0	0	0	1
AP2EREBP_tnt	AT1G01250_col_a	302	441	133278	725	201	145725	280	0.264654	0
AP2EREBP_tnt	ERF1_colamp_a	606	387	234564	2667	201	536067	581	0.183527	0
G2like_tnt	At2g01060_col_b	9382	164	1539661	0	0	0	0	0	1
WRKY_tnt	WRKY31_col_a	191	455	86845	272	201	54672	167	0.305112	0
C2C2dof_tnt	dof43_colamp_a	40704	150	6094529	19070	201	3833070	18225	0.393887	0
AP2EREBP_tnt	ERF6_col_a	68	402	27312	0	0	0	0	0	1
TCP_tnt	At1g69690_col_a	638	457	291298	995	201	199995	542	0.28812	0
BBRBPC_tnt	BPC5_colamp_a	46	507	23315	160	201	32160	21	0.0755825	1.005e-55
bZIP_tnt	AREB3_colamp_a	1386	430	595494	1818	201	365418	1229	0.34727	0
Homeobox_tnt	PDF2_col_b	557	297	165300	0	0	0	0	0	1
NAC_tnt	ANAC050_colamp_a	12113	205	2480076	11167	201	2244567	10509	0.733478	0
C2H2_tnt	JGL_col_a	41	169	6940	1808	201	363408	35	0.0149599	2.3309e-89
ND_tnt	FRS9_col_a	1172	195	228747	3662	201	736062	1112	0.282468	0
MADS_tnt	FEM111_col_a	11	520	5715	93	201	18693	2	0.0167574	1.3607e-05
NAC_tnt	NAM_col_v3a	1237	149	184010	4929	201	990729	1225	0.181958	0
MYBrelated_tnt	At5g58900_col_a	41	447	18329	711	201	142911	28	0.0396479	2.6659e-77
C2C2dof_tnt	OBP1_col_a	2344	144	337218	23458	201	4715058	2159	0.0637003	0
ZFHD_tnt	ATHB25_col_a	7720	224	1726541	25748	201	5175348	7028	0.24485	0
Trihelix_tnt	AT5G47660_col_a	15	379	5678	277	201	55677	14	0.0486275	2.6417e-44
NAC_tnt	ANAC057_colamp_a	7306	229	1673315	5463	201	1098063	5154	0.602562	0
C2H2_tnt	SGR5_colamp_a	24389	134	3277620	16729	201	3362529	15711	0.492813	0
HSF_tnt	HSFA6B_col100_a	9202	183	1687988	0	0	0	0	0	1
G2like_tnt	AT1G49560_col_a	3234	274	887301	9128	201	1834728	3135	0.326035	0
HSF_tnt	HSFC1_colamp_a	3606	139	502896	3733	201	750333	2835	0.469939	0
AP2EREBP_tnt	ERF48_col_a	128	180	23052	390	201	78390	93	0.167673	4.1372e-280
bHLH_tnt	bHLH64_col_a	7	538	3766	116	201	23316	4	0.0209761	5.4523e-12
MYB_tnt	MYB101_colamp_a	15012	164	2467243	10146	201	2039346	8989	0.460329	0
AP2EREBP_tnt	At1g36060_col_a	732	166	121852	673	201	135273	590	0.552942	0
C2H2_tnt	AtIDD11_colamp_a	3678	142	521083	3281	201	659481	2620	0.459873	0
RAV_tnt	RAV1_colamp_a	3390	171	580060	2911	201	585111	2525	0.583395	0
AP2EREBP_tnt	AT1G12630_colamp_a	14001	173	2424156	10504	201	2111304	9606	0.597265	0
C2H2_tnt	SGR5_col_a	905	204	184821	2240	201	450240	852	0.331475	0
MYB_tnt	MYB49_colamp_a	9633	132	1273319	3814	201	766614	3192	0.266852	0
bZIP_tnt	TGA2_colamp_v31	19729	120	2367852	14253	201	2864853	11243	0.361978	0
TCP_tnt	TCP20_col_a	1363	250	340867	1167	201	234567	1058	0.534914	0
G2like_tnt	At2g03500_col_a	9617	226	2169793	12731	201	2558931	8749	0.536339	0
ARID_tnt	At3g13350_col_a	17	390	6628	844	201	169644	15	0.0157689	3.9987e-42
NAC_tnt	ANAC013_col_a	4696	265	1246356	5744	201	1154544	4478	0.593896	0
AP2EREBP_tnt	CBF1_col_a	5638	220	1240732	6942	201	1395342	5319	0.645633	0
bZIP_tnt	TGA5_col_v3a	2582	230	594617	2604	201	523404	2100	0.552746	0
WRKY_tnt	WRKY28_col_a	4991	213	1063572	13501	201	2713701	4941	0.352697	0
Homeobox_tnt	EDT1_col200_a	23	378	8697	0	0	0	0	0	1
MADS_tnt	AGL16_colamp_a	130	504	65502	200	201	40200	68	0.143899	7.5831e-174
HB_tnt	ATHB15_col_a	1420	182	259063	6538	201	1314138	1250	0.163219	0
HSF_tnt	HSFB3_colamp_a	718	454	325668	1171	201	235371	591	0.27111	0
LOBAS2_tnt	AS2_col_a	193	454	87642	482	201	96882	194	0.274469	0
NAC_tnt	ANAC045_colamp_a	7814	140	1095917	6118	201	1229718	5601	0.532373	0
TCP_tnt	TCP3_col_b	574	330	189482	0	0	0	0	0	1
NAC_tnt	ANAC034_col_v3b	3953	174	688191	0	0	0	0	0	1
WRKY_tnt	WRKY28_colamp_a	9	503	4523	150	201	30150	4	0.019733	4.5387e-11
AP2EREBP_tnt	CBF3_colamp_a	9687	152	1468135	7176	201	1442376	6611	0.555249	0
AP2EREBP_tnt	RAP212_col_a	1652	279	461091	6571	201	1320771	1686	0.248594	0
C2C2COlike_tnt	AT4G27900_col_a	4	342	1370	199	201	39999	3	0.0148533	2.68e-09
bZIP_tnt	VIP1_colamp_a	201	447	89938	436	201	87636	179	0.249915	0
CCAATHAP3_tnt	NFYB4_col_a	43	156	6714	157	201	31557	15	0.0685343	5.0779e-43
BZR_tnt	At1g78700_colamp_a	20	414	8272	176	201	35376	16	0.0780303	2.8027e-46
bZIP_tnt	GBF5_col_v3a	637	154	98323	2445	201	491445	636	0.201279	0
HSF_tnt	HSFB4_col_a	154	452	69645	234	201	47034	133	0.292456	0
NLP_tnt	AtNLP4_col_b	1	379	379	486	201	97686	0	0	1
WRKY_tnt	WRKY46_col_a	41	120	4909	26	201	5226	19	0.259162	3.0076e-72
bZIP_tnt	bZIP44_col_v3b	98	312	30555	0	0	0	0	0	1
AP2EREBP_tnt	CBF4_colamp_a	26329	163	4283311	18812	201	3781212	17881	0.616537	0
MADS_tnt	AGL16_col_a	34	386	13138	691	201	138891	26	0.0364377	3.8307e-62
G2like_tnt	AT4G37180_col_a	9566	289	2760209	13964	201	2806764	9187	0.534159	0
G2like_tnt	At1g13300_col_a	185	388	71706	883	201	177483	171	0.164454	0
bHLH_tnt	bHLH80_colamp_a	117	393	45947	1322	201	265722	105	0.0730019	2.0959e-222
AP2EREBP_tnt	At1g19210_colamp_a	26344	136	3571702	14543	201	2923143	13337	0.392721	0
G2like_tnt	At2g01060_col_a	9544	170	1619927	0	0	0	0	0	1
G2like_tnt	At1g68670_colamp_a	1530	421	644232	2114	201	424914	1316	0.33524	0
AP2EREBP_tnt	ERF6_col_b	59	384	22631	0	0	0	0	0	1
bZIP_tnt	bZIP53_colamp_a	12163	177	2147902	10343	201	2078943	9372	0.633512	0
MYBrelated_tnt	AT3G10113_col_a	8286	149	1230942	27249	201	5477049	7680	0.206096	0
bZIP_tnt	GBF6_col_v3a	4709	143	675523	0	0	0	0	0	1
WRKY_tnt	WRKY22_colamp_a	18680	184	3435119	14794	201	2973594	13895	0.636122	0
AP2EREBP_tnt	ERF1_col_a	23	357	8201	854	201	171654	18	0.0236843	1.106e-59
C2H2_tnt	IDD5_colamp_a	16145	139	2251624	9121	201	1833321	8557	0.427707	0
C2H2_tnt	AT2G15740_col_a	783	227	177890	3257	201	654657	796	0.23379	0
WRKY_tnt	WRKY25_colamp_a	20571	146	2994866	15153	201	3045753	14162	0.545575	0
Trihelix_tnt	AT2G33550_colamp_a	13644	173	2355812	0	0	0	0	0	1
MYB_tnt	MYB23_col_a	4	413	1652	256	201	51456	0	0	1
Trihelix_tnt	AT3G25990_colamp_a	2265	246	558247	2685	201	539685	1813	0.490267	0
C2H2_tnt	IDD2_colamp_a	3640	138	502835	2023	201	406623	1636	0.338957	0
NAC_tnt	ANAC047_col_v3b	3219	160	516125	0	0	0	0	0	1
C2C2gata_tnt	GATA6_col200_a	7	357	2498	442	201	88842	3	0.00669115	2.35e-07
GeBP_tnt	AT1G66420_col_a	325	143	46400	53	201	10653	50	0.171324	8.8702e-154
MYB_tnt	MYB119_colamp_a	12965	215	2793035	9278	201	1864878	8688	0.592034	0
NAC_tnt	SND2_col_a	3695	126	465369	636	201	127836	628	0.180513	0
MYB_tnt	MYB56_colamp_a	5062	165	833335	4765	201	957765	3900	0.541579	0
G2like_tnt	At1g25550_colamp_a	3212	209	670131	3579	201	719379	2781	0.611836	0
Homeobox_tnt	ATHB6_col_a	8	179	1431	9807	201	1971207	5	0.000346223	2.2145e-08
bZIP_tnt	bZIP3_col_a	5277	290	1529899	8295	201	1667295	5226	0.534285	0
MYB_tnt	MYB121_col_a	157	303	47617	2067	201	415467	151	0.0767095	0
BBRBPC_tnt	BPC6_col_a	120	434	52130	254	201	51054	92	0.210076	3.8609e-261
HB_tnt	ATHB21_colamp_a	21090	206	4340550	14579	201	2930379	13417	0.507053	0
AP2EREBP_tnt	ERF105_col_b	188	314	59054	0	0	0	0	0	1
G2like_tnt	At3g24120_col_a	1928	160	309289	33768	201	6787368	1831	0.0415298	0
MYBrelated_tnt	EPR1_col200_a	11041	193	2127015	0	0	0	0	0	1
NAC_tnt	ANAC042_col_a	3258	220	716301	6110	201	1228110	3255	0.471764	0
C2C2gata_tnt	GATA14_col_a	0	0	0	576	201	115776	0	0	1
WRKY_tnt	WRKY30_colamp_a	3796	176	666899	4374	201	879174	3355	0.597874	0
WRKY_tnt	WRKY65_colamp_a	13347	148	1973849	11641	201	2339841	10105	0.535496	0
C2C2COlike_tnt	AT5G59990_colamp_a	207	429	88735	427	201	85827	157	0.212003	0
BZR_tnt	At4g36780_col_a	3663	288	1053235	6039	201	1213839	3689	0.500939	0
zfGRF_tnt	AT3G42860_col_a	1152	256	295151	2415	201	485415	1123	0.409065	0
Homeobox_tnt	HAT22_col_a	1	532	532	138	201	27738	0	0	1
Homeobox_tnt	ATHB18_colamp_a	4144	158	656630	3868	201	777468	3028	0.491256	0
AP2EREBP_tnt	AIL7_col_a	320	396	126578	745	201	149745	277	0.262041	0
LOBAS2_tnt	LBD23_col_a	383	221	84598	1451	201	291651	339	0.202488	0
NAC_tnt	ANAC038_col_a	1752	154	270498	6176	201	1241376	1700	0.209114	0
bZIP_tnt	ABI5_col_v3h	1377	215	295821	4855	201	975855	1345	0.268392	0
G2like_tnt	At1g25550_col_b	4838	319	1543716	0	0	0	0	0	1
WRKY_tnt	WRKY6_col_a	348	146	50674	293	201	58893	252	0.506957	0
AP2EREBP_tnt	DEAR3_col_a	2076	209	434333	3110	201	625110	1998	0.531917	0
SBP_tnt	SPL11_col100_a	11	473	5206	497	201	99897	0	0	1
WRKY_tnt	WRKY17_col_a	1	540	540	142	201	28542	0	0	1
AP2EREBP_tnt	PUCHI_col_a	201	455	91364	578	201	116178	195	0.239085	0
C2C2dof_tnt	AT1G47655_colamp_a	37304	142	5287939	6964	201	1399764	6413	0.164345	0
AP2EREBP_tnt	ERF15_colamp_a	17879	168	3004095	15994	201	3214794	13994	0.581422	0
C3H_tnt	CDM1_colamp_a	8450	149	1257274	4777	201	960177	4304	0.442678	0
AP2EREBP_tnt	ERF38_col_a	3195	191	609283	5518	201	1109118	3170	0.503546	0
Trihelix_tnt	AT5G05550_col_a	3506	192	671545	10510	201	2112510	3581	0.302658	0
MYB_tnt	MYB44_colamp_a	513	477	244942	915	201	183915	480	0.31359	0
MYBrelated_tnt	At2g38090_col_a	274	177	48573	64	201	12864	61	0.215094	4.5534e-195
bZIP_tnt	GBF6_col_v3b	4746	143	676898	0	0	0	0	0	1
C2C2gata_tnt	ZML1_col_a	115	385	44301	661	201	132861	113	0.161013	0
C2H2_tnt	WIP5_col_a	890	262	233213	3476	201	698676	841	0.218736	0
C2C2dof_tnt	At4g38000_col_a	2262	187	422502	7257	201	1458657	1965	0.200099	0
HSF_tnt	HSF7_col_a	411	423	173905	963	201	193563	400	0.283333	0
C2H2_tnt	MGP_colamp_a	3923	134	524627	3771	201	757971	3072	0.47799	0
C2C2COlike_tnt	AT5G59990_col_a	16	394	6303	263	201	52863	13	0.0463093	3.7239e-36
HSF_tnt	HSFB3_col_a	7	411	2876	136	201	27336	1	0.0115697	7.614e-06
NAC_tnt	NTM1_colamp_a	4886	127	620078	4783	201	961383	3448	0.376182	0
WRKY_tnt	WRKY55_col_a	6419	168	1079904	9034	201	1815834	5946	0.496842	0
MYB_tnt	BOS1_col_a	387	206	79661	2175	201	437175	378	0.16905	0
NAC_tnt	ANAC047_col_v3a	3179	160	507704	0	0	0	0	0	1
Trihelix_tnt	GTL1_col_a	5582	257	1434721	12164	201	2444964	5165	0.359479	0
G2like_tnt	AT2G20400_colamp_a	7846	170	1330646	6113	201	1228713	5766	0.624252	0
MYBrelated_tnt	At1g74840_colamp_a	318	449	142902	938	201	188538	276	0.207149	0
bZIP_tnt	TGA10_col_a	1728	129	222668	681	201	136881	642	0.442568	0
REMB3_tnt	AT2G31460_col_a	96	423	40605	179	201	35979	48	0.147362	4.0991e-128
MYB_tnt	MYB27_colamp_a	4489	164	737743	0	0	0	0	0	1
ARF_ecoli	MP_col_v35	0	0	0	0	0	0	0	0	1
MYB_tnt	MYB40_col_a	42	396	16619	260	201	52260	36	0.118652	4.3361e-111
C2C2gata_tnt	GATA4_col_a	1279	214	273120	1611	201	323811	1101	0.549894	0
RWPRK_tnt	RKD2_col_a	845	141	119006	1002	201	201402	688	0.421191	0
Trihelix_tnt	AT5G05550_colamp_a	6028	164	989108	8441	201	1696641	5075	0.382179	0
C2C2dof_tnt	DAG2_colamp_a	17182	134	2304308	9982	201	2006382	8471	0.358665	0
SBP_tnt	SPL3_colamp_a	794	463	367706	1076	201	216276	639	0.299559	0
WRKY_tnt	WRKY22_col_b	7544	248	1873595	0	0	0	0	0	1
bHLH_tnt	bHLH31_col200_a	323	406	131296	0	0	0	0	0	1
AP2EREBP_tnt	At5g65130_colamp_a	153	390	59636	839	201	168639	135	0.133168	0
E2FDP_tnt	DEL2_col_a	975	282	274944	1401	201	281601	933	0.584592	0
HSF_tnt	HSF7_colamp_a	3169	191	603720	3511	201	705711	2700	0.586614	0
Homeobox_tnt	HAT1_colamp_a	86	484	41593	147	201	29547	51	0.166497	4.8003e-141
E2FDP_tnt	E2FC_col_a	52	164	8530	45	201	9045	16	0.1578	5.5287e-51
C2C2gata_tnt	GATA19_col_a	270	181	48751	202	201	40602	181	0.523006	0
AP2EREBP_tnt	ERF105_col_a	250	340	85086	0	0	0	0	0	1
WRKY_tnt	WRKY46_colamp_a	27	442	11935	145	201	29145	17	0.0841498	2.8943e-47
bHLH_tnt	BIM1_colamp_a	652	451	293944	906	201	182106	560	0.31377	0
C2C2dof_tnt	DAG2_col_a	186	179	33310	14356	201	2885556	165	0.00896644	4.2052e-252
AP2EREBP_tnt	AT1G12630_col_a	6624	185	1224530	7707	201	1549107	6062	0.645256	0
C2C2dof_tnt	AT3G52440_colamp_a	32529	188	6131670	24177	201	4859577	22194	0.566406	0
NAC_tnt	ANAC079_colamp_a	503	401	201552	1052	201	211452	370	0.212125	0
MYB_tnt	MYB61_col_a	576	264	152197	3155	201	634155	549	0.175451	0
C2H2_tnt	WIP5_colamp_a	5699	162	924659	4920	201	988920	4087	0.522523	0
WRKY_tnt	WRKY14_colamp_a	8597	169	1451042	8726	201	1753926	7373	0.624872	0
Trihelix_tnt	At3g14180_col_b	1514	313	474339	0	0	0	0	0	1
EIL_tnt	EIN3_colamp_a	774	427	330869	1484	201	298284	683	0.287609	0
ABI3VP1_tnt	AT5G60130_colamp_a	192	542	104014	345	201	69345	148	0.20803	0
bHLH_tnt	PIF7_col_a	4	442	1770	136	201	27336	0	0	1
bZIP_tnt	TGA9_colamp_a	25696	141	3625902	14322	201	2878722	13391	0.432725	0
TCP_tnt	TCP24_colamp_a	8	389	3114	72	201	14472	4	0.0472318	6.3981e-13
AP2EREBP_tnt	AT1G71450_col_a	9268	262	2430228	14277	201	2869677	9673	0.635689	0
MYB_tnt	MYB119_col_a	3632	229	831891	6279	201	1262079	3632	0.532665	0
bHLH_tnt	bHLH77_col_a	67	198	13236	126	201	25326	30	0.15105	1.7876e-91
G2like_tnt	At2g03500_colamp_a	26	419	10894	168	201	33768	22	0.107261	1.7958e-64
AP2EREBP_tnt	AT1G01250_colamp_a	15	452	6782	182	201	36582	9	0.0397408	1.0103e-24
bHLH_tnt	bHLH157_col_a	7	507	3551	525	201	105525	0	0	1
bHLH_tnt	BIM3_col_a	95	460	43708	156	201	31356	83	0.281135	2.8005e-256
Trihelix_tnt	AT3G25990_col_a	37	435	16079	124	201	24924	35	0.234626	1.9657e-144
ABI3VP1_tnt	REM16_col_a	631	347	219015	907	201	182307	421	0.27481	0
C2C2dof_tnt	Adof1_colamp_a	284	389	110377	1024	201	205824	230	0.164651	0
NAC_tnt	VND4_col_v3a	6991	170	1185880	0	0	0	0	0	1
bZIP_tnt	TGA3_col_v3b	1102	192	212071	0	0	0	0	0	1
bHLH_tnt	BIM2_colamp_v3a	6259	171	1072647	0	0	0	0	0	1
MADS_tnt	AGL55_col_a	9	589	5301	128	201	25728	3	0.016586	3.2306e-08
WRKY_tnt	WRKY31_colamp_a	2792	189	527946	3489	201	701289	2481	0.570018	0
C2C2gata_tnt	GATA12_col_a	59	284	16729	2834	201	569634	57	0.0198011	1.2237e-141
MYB_tnt	MYB10_col_a	19	379	7202	1181	201	237381	19	0.0179025	8.0154e-55
G2like_tnt	AT1G49560_colamp_a	17818	205	3654780	11848	201	2381448	10834	0.550585	0
bZIP_tnt	TGA6_col_a	6015	228	1370615	13532	201	2719932	5925	0.390884	0
MYB_tnt	MYB10_colamp_a	144	443	63831	847	201	170247	93	0.0841615	8.1379e-190
C2C2YABBY_tnt	CRC_col_a	42	228	9575	9178	201	1844778	28	0.00302822	8.3195e-40
MYBrelated_tnt	TRP2_col_a	204	805	164239	0	0	0	0	0	1
bZIP_tnt	bZIP18_colamp_a	12678	183	2325980	10090	201	2028090	8891	0.543563	0
MYBrelated_tnt	TRP2_colamp_a	2044	276	564690	0	0	0	0	0	1
Homeobox_tnt	ATHB6_colamp_a	172	387	66489	1239	201	249039	147	0.0996911	0
AP2EREBP_tnt	CEJ1_colamp_a	12149	124	1504508	10775	201	2165775	9111	0.454288	0
AP2EREBP_tnt	RRTF1_col_a	1040	278	288739	4570	201	918570	1070	0.224506	0
C3H_tnt	At1g70910_col_a	9	442	3982	77	201	15477	1	0.00808724	0.0031509
bHLH_tnt	bHLH34_colamp_a	190	401	76278	747	201	150147	167	0.171379	0
HB_tnt	LMI1_col_a	1850	245	452626	18537	201	3725937	1852	0.0972622	0
WRKY_tnt	WRKY11_col_a	238	396	94231	1208	201	242808	237	0.167311	0
MYB_tnt	MYB17_colamp_a	188	416	78145	1081	201	217281	143	0.107592	2.6798e-298
AP2EREBP_tnt	DEAR5_col_a	913	162	147759	2274	201	457074	879	0.300426	0
bZIP_tnt	GBF3_col_v3b	4229	148	625783	0	0	0	0	0	1
SBP_tnt	SPL1_col_a	4444	219	975245	4570	201	918570	3895	0.66658	0
AP2EREBP_tnt	ERF13_colamp_a	13264	156	2063224	9556	201	1920756	8345	0.476244	0
NAC_tnt	ANAC071_col_a	1145	173	198418	15113	201	3037713	1119	0.0629982	0
TCP_tnt	TCP14_col_b	28	160	4466	177	201	35577	8	0.031511	6.0625e-21
WRKY_tnt	WRKY24_colamp_a	11434	146	1674465	11563	201	2324163	9302	0.511898	0
NAC_tnt	ANAC070_col_v3a	6965	149	1036453	0	0	0	0	0	1
Trihelix_tnt	AT2G33550_col_a	40	429	17178	377	201	75777	35	0.0941839	2.7086e-119
WRKY_tnt	WRKY30_col_a	144	393	56596	856	201	172056	147	0.164856	0
ARF_ecoli	MP_col_v31	1042	167	174291	0	0	0	0	0	1
C2H2_tnt	AT4G26030_col_a	4721	211	998314	11315	201	2274315	4493	0.367032	0
NAC_tnt	ANAC079_col_v3b	94	142	13392	0	0	0	0	0	1
MYB_tnt	ATY13_colamp_a	4707	112	527450	2412	201	484812	1770	0.258883	0
TCP_tnt	At1g69690_colamp_a	713	512	365325	838	201	168438	634	0.312394	0
AP2EREBP_tnt	ERF7_col_a	1399	173	242011	14013	201	2816613	1386	0.0760721	0
AP2EREBP_tnt	At4g28140_col_a	133	400	53255	696	201	139896	126	0.166246	0
HB_tnt	HDG7_col_a	80	406	32506	420	201	84420	45	0.0824708	5.0637e-109
bZIP_tnt	bZIP52_col_v31	2238	153	341902	5443	201	1094043	2170	0.295189	0
Homeobox_tnt	EDT1_100ng20cy_b	48	379	18200	0	0	0	0	0	1
AP2EREBP_tnt	At4g32800_col_b	1318	279	367639	0	0	0	0	0	1
bHLH_tnt	bHLH80_col_a	313	230	71865	5667	201	1139067	315	0.051003	0
ABI3VP1_tnt	AT5G25475_col_a	36	240	8647	352	201	70752	3	0.00639014	9.0193e-08
MYB_tnt	MYB118_colamp_a	4608	191	880343	4304	201	865104	3786	0.650935	0
MYB_tnt	MYB57_colamp_a	1808	386	697610	2510	201	504510	1353	0.28565	0
WRKY_tnt	WRKY24_col_a	1144	226	258625	7303	201	1467903	1148	0.152095	0
bHLH_tnt	bHLH74_colamp_a	44	526	23156	108	201	21708	18	0.084645	3.2683e-47
MYB_tnt	MYB65_col200_a	242	321	77619	2899	201	582699	239	0.0860061	0
MYB_tnt	MYB3R4_col_a	1880	170	319827	1965	201	394965	1627	0.629698	0
NAC_tnt	VND1_col_a	5737	249	1429066	7156	201	1438356	5515	0.622208	0
AP2EREBP_tnt	At4g28140_colamp_a	166	434	72066	562	201	112962	152	0.197636	0
C2H2_tnt	STZ_colamp_a	15262	159	2424606	15805	201	3176805	11403	0.431932	0
NAC_tnt	NAM_colamp_a	3146	166	521476	2777	201	558177	2373	0.57414	0
Homeobox_tnt	HAT1_col_a	24	383	9190	251	201	50451	22	0.0894227	7.3557e-86
MYBrelated_tnt	TBP3_col_a	4577	258	1179827	0	0	0	0	0	1
AP2EREBP_tnt	DDF1_col_a	6817	107	726525	2395	201	481395	2304	0.347755	0
MYB_tnt	MYB67_col_a	998	195	194260	19668	201	3953268	980	0.0441241	0
NAC_tnt	ANAC087_colamp_a	15939	85	1349517	4119	201	827919	3866	0.223153	0
NAC_tnt	VND4_col_v3b	6949	170	1182308	0	0	0	0	0	1
NAC_tnt	ATAF1_col_a	984	182	178993	9197	201	1848597	968	0.0911866	0
WRKY_tnt	WRKY40_colamp_a	293	410	120081	576	201	115776	245	0.260417	0
WRKY_tnt	WRKY15_colamp_a	6278	156	979437	6722	201	1351122	5317	0.545485	0
NAC_tnt	CUC3_col_a	2851	214	611216	6336	201	1273536	2821	0.390974	0
bZIP_tnt	TGA3_col_v3a	1092	193	211087	0	0	0	0	0	1
bHLH_tnt	BIM2_colamp_v3b	7484	179	1342632	0	0	0	0	0	1
E2FDP_tnt	DEL1_colamp_a	594	604	358547	810	201	162810	571	0.361671	0
Homeobox_tnt	WUS1_colamp_a	2443	134	326267	1781	201	357981	1077	0.267726	0
MYBrelated_tnt	AT1G18960_col_a	35	264	9223	271	201	54471	6	0.015613	3.4576e-15
Homeobox_tnt	HDG1_col100_a	2750	262	720180	11647	201	2341047	2498	0.188111	0
WRKY_tnt	WRKY47_colamp_a	269	469	126223	551	201	110751	222	0.227192	0
C2C2dof_tnt	COG1_col_a	75	164	12273	11354	201	2282154	54	0.00326653	2.8555e-72
C2H2_tnt	JKD_col_a	406	205	83428	2160	201	434160	392	0.16781	0
C2C2gata_tnt	GATA19_colamp_a	128	442	56589	392	201	78792	107	0.19175	9.1155e-281
AP2EREBP_tnt	SHN3_col_a	23	415	9552	406	201	81606	24	0.0763864	1.8165e-110
ARF_tnt	ARF2_col_v31	264	120	31724	11654	201	2342454	246	0.0127218	0
MYBrelated_tnt	AT3G10580_colamp_a	6856	175	1197921	5180	201	1041180	4148	0.44754	0
MYB_tnt	MYB99_colamp_a	4671	176	821627	4060	201	816060	3077	0.457262	0
HB_tnt	ATHB21_col_a	2032	131	266416	7560	201	1519560	1919	0.166203	0
NAC_tnt	ANAC094_col_a	404	439	177216	738	201	148338	388	0.31672	0
MYBrelated_tnt	AT1G72740_col_a	1502	227	340496	0	0	0	0	0	1
ZFHD_tnt	ATHB24_col_a	979	270	263897	4870	201	978870	742	0.133198	0
ARID_tnt	At1g76110_colamp_a	736	373	274321	2063	201	414663	544	0.177833	0
bHLH_tnt	bHLH10_colamp_a	9961	141	1408413	8168	201	1641768	7493	0.546605	0
bZIP_tnt	GBF3_col_v3a	4152	148	614584	0	0	0	0	0	1
MYB_tnt	MYB73_col_a	6050	210	1270480	9380	201	1885380	5859	0.532814	0
MYB_tnt	MYB61_colamp_a	23499	134	3146875	14601	201	2934801	12847	0.394542	0
bZIP_tnt	bZIP69_colamp_a	108	645	69691	120	201	24120	65	0.163697	8.0234e-194
bZIP_tnt	TGA10_colamp_a	7178	190	1362365	4819	201	968619	4612	0.576487	0
AP2EREBP_tnt	AT1G44830_col_a	588	259	152203	1635	201	328635	593	0.358335	0
NAC_tnt	ANAC070_col_v3b	7059	148	1046523	0	0	0	0	0	1
C2H2_tnt	MGP_col_a	133	400	53187	1140	201	229140	132	0.103406	6.5533e-298
WRKY_tnt	WRKY47_col_a	28	417	11671	101	201	20301	24	0.193035	1.5431e-89
NAC_tnt	ANAC079_col_v3a	90	142	12802	0	0	0	0	0	1
NAC_tnt	ANAC038_colamp_a	134	502	67286	925	201	185925	88	0.067133	3.2785e-176
NAC_tnt	ANAC092_colamp_a	8508	169	1438075	7599	201	1527399	6786	0.613748	0
MYB_tnt	MYB96_col_b	383	194	74433	1147	201	230547	329	0.233624	0
AP2EREBP_tnt	CEJ1_col_a	10640	215	2285346	19546	201	3928746	10924	0.497764	0
MYB_tnt	MYB52_col_a	3	361	1084	136	201	27336	2	0.0144246	9.3651e-07
C2H2_tnt	NUC_colamp_a	79	421	33252	397	201	79797	77	0.15797	1.2896e-207
GeBP_tnt	AT4G00250_col_a	2235	210	468846	11654	201	2342454	1796	0.13337	0
WRKY_tnt	WRKY29_col_a	1029	203	209176	2794	201	561594	1001	0.331476	0
C2C2dof_tnt	OBP3_colamp_a	20300	134	2720669	5038	201	1012638	4526	0.201402	0
MYB_tnt	MYB74_colamp_a	3838	139	535371	3061	201	615261	2381	0.411392	0
HB_tnt	ANL2_colamp_a	39	401	15657	531	201	106731	27	0.0462882	4.0809e-67
CPP_tnt	SOL1_colamp_a	22850	173	3954853	13916	201	2797116	13159	0.452774	0
C3H_tnt	AT5G63260_col_a	2705	173	468118	14312	201	2876712	2521	0.139226	0
C2C2dof_tnt	OBP4_colamp_a	25731	152	3904171	14132	201	2840532	13234	0.417053	0
CAMTA_tnt	CAMTA1_col_a	3369	214	719693	2776	201	557976	2468	0.596984	0
FHA_tnt	FHA2_col_b	22	454	9982	100	201	20100	13	0.0956862	6.7935e-38
HSF_tnt	HSFC1_col_a	2812	247	693704	4621	201	928821	2657	0.467167	0
HSF_tnt	HSFA6A_colamp_a	339	519	175868	405	201	81405	257	0.24918	0
SBP_tnt	SPL5_colamp_a	33328	150	4997494	22225	201	4467225	21088	0.545541	0
WRKY_tnt	WRKY8_col_b	4785	215	1029878	0	0	0	0	0	1
MYB_tnt	ATY19_col_a	10	450	4497	584	201	117384	12	0.0212653	2.1074e-39
BZR_tnt	At4g18890_colamp_a	206	468	96350	328	201	65928	162	0.251691	0
AP2EREBP_tnt	ERF11_colamp_a	3587	149	533799	3036	201	610236	1996	0.331381	0
NAC_tnt	VND3_col_v3b	1599	181	289390	0	0	0	0	0	1
CPP_tnt	TCX2_col_a	3654	151	552830	6716	201	1349916	3069	0.327851	0
HB_tnt	ATHB53_col_a	5810	203	1177512	11450	201	2301450	5272	0.37376	0
HB_tnt	ATHB5_col_a	3273	171	558080	24687	201	4962087	3025	0.0970825	0
bZIP_tnt	bZIP68_col_a	6812	230	1568168	9044	201	1817844	6554	0.633669	0
WRKY_tnt	WRKY14_col_a	1280	249	318763	4679	201	940479	1276	0.265593	0
C2H2_tnt	STOP1_colamp_a	969	444	430543	1356	201	272556	841	0.325356	0
bZIP_tnt	bZIP48_colamp_a	4842	215	1039350	4229	201	850029	3703	0.646394	0
WRKY_tnt	WRKY7_col100_a	62	376	23298	0	0	0	0	0	1
AP2EREBP_tnt	PUCHI_colamp_a	1406	162	227967	2691	201	540891	1291	0.367404	0
C2C2dof_tnt	COG1_colamp_a	1228	393	482268	2163	201	434763	999	0.270445	0
MYB_tnt	MYB1_col_a	3	371	1114	188	201	37788	3	0.0158318	5.7239e-10
AP2EREBP_tnt	DREB19_col_a	972	218	211808	3919	201	787719	975	0.226878	0
TCP_tnt	TCP24_col_b	929	292	271017	0	0	0	0	0	1
NAC_tnt	ANAC062_col_v3a	2639	190	500221	0	0	0	0	0	1
BES1_tnt	BAM8_colamp_a	2513	124	311041	2265	201	455265	1780	0.441435	0
NAC_tnt	ANAC096_col_v3b	5003	190	948248	0	0	0	0	0	1
C2C2dof_tnt	AT5G02460_colamp_a	45112	151	6795048	14852	201	2985252	14212	0.277011	0
AP2EREBP_tnt	At4g31060_colamp_a	5812	141	817022	4267	201	857667	3122	0.34986	0
NAC_tnt	VND6_col_v31	9591	200	1922051	12391	201	2490591	9235	0.635225	0
C2H2_tnt	IDD5_col_b	19	405	7689	0	0	0	0	0	1
TCP_tnt	TCP7_col_a	1732	195	337192	1002	201	201402	954	0.484654	0
AP2EREBP_tnt	PLT1_colamp_a	160	429	68710	504	201	101304	150	0.218452	0
TCP_tnt	TCP16_colamp_a	482	413	198828	1147	201	230547	378	0.208514	0
MYB_tnt	MYB3R1_col_a	7510	251	1887073	10254	201	2061054	7472	0.643991	0
HSF_tnt	HSFA1E_colamp_a	260	459	119368	527	201	105927	225	0.24927	0
NAC_tnt	ANAC083_col_v3a	6041	160	965695	11877	201	2387277	5909	0.387761	0
C2C2gata_tnt	ZIM_col_a	109	383	41729	687	201	138087	108	0.153823	0
NAC_tnt	CUC2_col_v3a	884	149	132068	0	0	0	0	0	1
BBRBPC_tnt	BPC5_col_a	28	442	12388	215	201	43215	27	0.108674	8.7914e-87
WRKY_tnt	WRKY21_col_a	313	373	116813	0	0	0	0	0	1
G2like_tnt	At3g04030_col_a	5848	252	1472821	17043	201	3425643	5842	0.307666	0
MYB_tnt	MYB55_colamp_a	19924	137	2722826	10051	201	2020251	9038	0.362027	0
TCP_tnt	TCP24_col200_a	711	245	174029	0	0	0	0	0	1
MYB_tnt	MYB60_col200_a	19	449	8528	0	0	0	0	0	1
WRKY_tnt	WRKY21_colamp_a	181	400	72443	738	201	148338	151	0.153806	0
HMG_tnt	3XHMGBOX1_col_a	2	413	826	985	201	197985	0	0	1
AP2EREBP_tnt	ERF2_col_a	718	174	124701	726	201	145926	585	0.539635	0
C2C2dof_tnt	CDF3_col_a	3229	191	615425	8096	201	1627296	2989	0.324448	0
Orphan_tnt	BBX31_col_a	1654	144	237547	16775	201	3371775	1549	0.0643156	0
SBP_tnt	SPL15_col_a	9	372	3345	328	201	65928	5	0.0177333	7.1081e-19
MYB_tnt	MYB93_col_a	2464	208	512756	3595	201	722595	2249	0.499267	0
AP2EREBP_tnt	CRF10_col100_a	4934	318	1571062	6410	201	1288410	4960	0.602372	0
MYBrelated_tnt	At5g47390_colamp_a	305	445	135718	884	201	177684	266	0.206928	0
WRKY_tnt	WRKY26_colamp_a	198	399	79051	778	201	156378	174	0.175088	0
NAC_tnt	ANAC050_col_v3a	8385	220	1846182	10034	201	2016834	8230	0.711592	0
AP2EREBP_tnt	CRF4_col_a	18	426	7670	317	201	63717	15	0.0449547	1.5382e-47
AP2EREBP_tnt	DEAR3_colamp_a	10609	133	1413259	9610	201	1931610	8218	0.500961	0
C2H2_tnt	At3g60580_col_a	146	206	30123	11065	201	2224065	129	0.0104494	1.3835e-231
BZR_tnt	At4g36780_colamp_a	64	420	26858	275	201	55275	54	0.155327	3.0171e-149
MYBrelated_tnt	At3g09600_colamp_a	31367	168	5265509	18853	201	3789453	18002	0.47264	0
bHLH_tnt	bHLH74_col_a	151	446	67410	214	201	43014	127	0.294914	0
NAC_tnt	VND3_col_v3a	1587	181	287963	0	0	0	0	0	1
AP2EREBP_tnt	CRF4_colamp_a	1873	257	481279	2482	201	498882	1725	0.602886	0
SBP_tnt	SPL9_col_a	12504	182	2272898	20844	201	4189644	11270	0.421851	0
C2C2dof_tnt	dof45_col_a	8928	159	1419257	24304	201	4885104	8427	0.265092	0
C2C2gata_tnt	GATA1_colamp_a	1926	139	267410	1784	201	358584	1095	0.319465	0
REM_tnt	REM19_colamp_a	42282	176	7424919	22791	201	4580991	21960	0.420264	0
TCP_tnt	TCP20_colamp_a	460	510	234504	613	201	123213	374	0.262114	0
MADS_tnt	AGL6_col_a	102	427	43597	709	201	142509	82	0.0961447	1.9133e-181
AP2EREBP_tnt	AT3G57600_col_a	18	362	6520	501	201	100701	18	0.0360595	1.0966e-69
HB_tnt	WOX11_col_a	42	382	16026	433	201	87033	25	0.0477072	1.2338e-59
NAC_tnt	ANAC058_col_a	4671	201	937027	13243	201	2661843	4625	0.314188	0
MYBrelated_tnt	At1g19000_col_a	6613	215	1418826	12801	201	2573001	5441	0.329165	0
bZIP_tnt	GBF3_colamp_v3e	1373	310	425140	0	0	0	0	0	1
G2like_tnt	AT4G37180_colamp_a	5396	204	1099716	5716	201	1148916	4725	0.672206	0
NAC_tnt	ANAC062_col_v3b	2609	190	495131	0	0	0	0	0	1
Homeobox_tnt	HAT2_colamp_a	4398	187	821435	4191	201	842391	3169	0.486954	0
TCP_tnt	At2g45680_colamp_a	472	509	240416	618	201	124218	388	0.267133	0
WRKY_tnt	WRKY45_colamp_a	3159	143	452613	3053	201	613653	2288	0.443324	0
MYBrelated_tnt	EPR1_col_b	6431	220	1414497	0	0	0	0	0	1
ARID_tnt	At1g76110_col_a	2	420	841	811	201	163011	1	0.00123142	0.0073953
WRKY_tnt	WRKY70_col200_a	5066	218	1102862	0	0	0	0	0	1
Trihelix_tnt	At3g14180_col100_a	3166	310	980854	0	0	0	0	0	1
Homeobox_tnt	HAT5_colamp_a	153	391	59762	924	201	185724	139	0.126726	0
NAC_tnt	ANAC096_col_v3a	4991	189	945137	0	0	0	0	0	1
CPP_tnt	TSO1_col_a	1	375	375	272	201	54672	0	0	1
WRKY_tnt	WRKY17_colamp_a	77	401	30910	495	201	99495	74	0.127759	4.0633e-195
WRKY_tnt	WRKY42_colamp_a	114	438	49952	481	201	96681	100	0.158571	1.0914e-257
HB_tnt	ATHB53_colamp_a	7620	143	1086530	6021	201	1210221	5016	0.443168	0
G2like_tnt	At3g24120_colamp_a	27500	146	4013300	18270	201	3672270	17355	0.530188	0
C2H2_tnt	IDD5_col_a	17	393	6686	0	0	0	0	0	1
MYB_tnt	MYB62_col_a	21	385	8095	458	201	92058	20	0.0467986	2.6376e-76
CPP_tnt	AT2G20110_colamp_a	32197	203	6549397	23996	201	4823196	21711	0.535461	0
MYB_tnt	MYB39_col_a	62	375	23258	748	201	150348	47	0.0574125	9.4391e-106
AP2EREBP_tnt	ERF8_colamp_a	8293	148	1224656	6288	201	1263888	4953	0.395325	0
ND_tnt	FRS9_colamp_a	2749	379	1041356	4088	201	821688	1877	0.242515	0
HSF_tnt	HSF3_colamp_a	20043	180	3601797	13425	201	2698425	12678	0.569818	0
NAC_tnt	SMB_colamp_a	35432	139	4916896	23913	201	4806513	22610	0.519741	0
G2like_tnt	At5g29000_col_a	2448	252	617585	4704	201	945504	2346	0.425816	0
C2C2dof_tnt	AT1G47655_col_a	5458	86	469422	976	201	196176	906	0.159096	0
NAC_tnt	CUC2_col_v3b	879	150	131996	0	0	0	0	0	1
HB_tnt	ANL2_col_a	3130	205	642290	8312	201	1670712	2520	0.235914	0
E2FDP_tnt	DEL1_col_a	382	482	184203	362	201	72762	236	0.227031	0
C2H2_tnt	NUC_col_a	92	395	36382	943	201	189543	82	0.0790189	1.0972e-193
WRKY_tnt	WRKY21_col_b	298	358	106602	0	0	0	0	0	1
MYB_tnt	MYB43_col_a	37	404	14944	114	201	22914	21	0.123881	5.0076e-63
G2like_tnt	KAN2_colamp_a	100	395	39480	855	201	171855	94	0.0986218	3.9487e-246
bZIP_tnt	GBF3_colamp_v3d	1507	306	460568	0	0	0	0	0	1
WRKY_tnt	WRKY8_colamp_a	2546	206	523453	3077	201	618477	2257	0.584077	0
LOBAS2_tnt	LBD18_col_a	2752	268	738525	5578	201	1121178	2768	0.460264	0
MYB_tnt	MYB57_col_a	2011	196	393676	0	0	0	0	0	1
C2C2gata_tnt	ZML2_col_a	5	349	1743	358	201	71958	4	0.0133872	1.0791e-17
FAR1_tnt	FAR1_colamp_a	68	417	28362	260	201	52260	65	0.197585	2.8472e-195
G2like_tnt	AT2G20400_col_a	353	82	29068	83	201	16683	68	0.168797	9.8641e-197
NAC_tnt	NAP_colamp_a	1294	453	585624	1703	201	342303	1170	0.339012	0
WRKY_tnt	WRKY42_col_a	116	462	53632	335	201	67335	113	0.243948	0
LOBAS2_tnt	LBD18_colamp_a	24375	189	4611434	14686	201	2951886	13599	0.510044	0
AP2EREBP_tnt	AT1G71450_colamp_a	1133	93	104922	3636	201	730836	532	0.0634505	0
MYBrelated_tnt	EPR1_colamp_a	32602	192	6264590	23887	201	4801287	22562	0.549767	0
AP2EREBP_tnt	ESE3_col_a	3394	290	985713	5561	201	1117761	3568	0.537424	0
WRKY_tnt	WRKY50_colamp_a	7592	129	977945	2512	201	504912	1766	0.182138	0
NAC_tnt	ATAF1_colamp_a	131	481	63011	1352	201	271752	73	0.0422319	1.7429e-120
AP2EREBP_tnt	At1g75490_colamp_a	328	110	35958	2209	201	444009	185	0.0420703	0
Trihelix_tnt	AT1G76880_col_a	737	120	88691	491	201	98691	438	0.391199	0
WRKY_tnt	WRKY27_col_a	676	238	160856	2857	201	574257	663	0.231332	0
C2C2dof_tnt	At1g64620_colamp_a	32612	170	5554764	21214	201	4264014	19333	0.430327	0
MYB_tnt	MYB81_col_a	1419	222	315548	3231	201	649431	1314	0.350432	0
E2FDP_tnt	E2FA_colamp_a	5302	173	919492	5764	201	1158564	4412	0.562867	0
NAC_tnt	ANAC017_col_v3b	2429	184	446850	0	0	0	0	0	1
bHLH_tnt	BIM2_col_v3b	7601	260	1978334	14595	201	2933595	7694	0.491551	0
TCP_tnt	TCP1_col_a	3	398	1195	173	201	34773	1	0.00565146	0.0022897
MADS_tnt	SVP_col_v3b	1369	229	313254	9865	201	1982865	1205	0.112115	0
bHLH_tnt	bHLH122_col100_a	2869	246	705191	10050	201	2020050	2802	0.248199	0
NAC_tnt	VND2_col_a	7967	222	1767422	11748	201	2361348	7763	0.579678	0
TCP_tnt	TCP17_colamp_a	63	588	37026	125	201	25125	25	0.0874406	1.4777e-64
AP2EREBP_tnt	ERF11_col_b	2479	325	806645	7672	201	1542072	2694	0.365005	0
bZIP_tnt	TGA1_col_v3b	1871	161	301639	0	0	0	0	0	1
MADS_tnt	AGL63_col_a	2029	129	262415	15745	201	3164745	1888	0.0768549	0
AP2EREBP_tnt	DEAR2_colamp_a	25959	156	4051991	19614	201	3942414	17968	0.551133	0
WRKY_tnt	WRKY27_colamp_a	28313	175	4948231	20476	201	4115676	19087	0.599218	0
NAC_tnt	AT1G19040_col_a	407	244	99383	994	201	199794	373	0.323099	0
C3H_tnt	AT5G63260_colamp_a	7551	135	1021934	4364	201	877164	3490	0.324518	0
AP2EREBP_tnt	ERF4_col_a	2392	251	600629	5845	201	1174845	2453	0.390843	0
AP2EREBP_tnt	DEAR5_colamp_a	54	571	30849	258	201	51858	20	0.0512112	2.7407e-48
LOBAS2_tnt	LBD13_col_a	196	412	80815	697	201	140097	190	0.21953	0
MYBrelated_tnt	AT5G56840_colamp_a	33883	157	5323590	22666	201	4555866	20688	0.454676	0
SBP_tnt	SPL13_col_a	447	219	97881	1179	201	236979	413	0.312493	0
WRKY_tnt	WRKY75_colamp_a	20431	131	2680049	10424	201	2095224	9630	0.380949	0
WRKY_tnt	WRKY33_col_a	2715	193	524946	5593	201	1124193	2665	0.444238	0
MYBrelated_tnt	AT5G61620_col_a	6998	165	1154694	7468	201	1501068	4886	0.418093	0
MADS_tnt	AGL42_col_a	14	545	7625	227	201	45627	4	0.0140165	2.2979e-09
MYB_tnt	MYB13_colamp_a	2264	157	354774	2295	201	461295	1628	0.448181	0
NAC_tnt	ANAC055_col_v3b	297	116	34565	0	0	0	0	0	1
MYBrelated_tnt	TRP1_col_a	324	825	267279	0	0	0	0	0	1
AP2EREBP_tnt	PLT3_col_a	419	199	83232	541	201	108741	341	0.46875	0
SRS_tnt	SRS7_colamp_a	20356	175	3564334	0	0	0	0	0	1
HB_tnt	PHV_col_a	4212	211	886661	10285	201	2067285	3764	0.32278	0
bZIP_tnt	bZIP50_col_v31	1621	177	286261	3729	201	749529	1588	0.358335	0
WRKY_tnt	WRKY3_col_a	1274	172	218974	1287	201	258687	1106	0.608203	0
REM_tnt	REM19_col_a	32	256	8182	17545	201	3526545	11	0.000461982	4.7451e-08
EIL_tnt	EIL3_col_b	27	408	11027	214	201	43014	24	0.101222	2.4288e-73
MYBrelated_tnt	At5g08520_col_b	635	295	187264	4665	201	937665	547	0.105647	0
AP2EREBP_tnt	ERF10_colamp_a	807	392	316177	1889	201	379689	638	0.216479	0
AP2EREBP_tnt	RAP26_col_a	1433	189	270172	2658	201	534258	1414	0.472608	0
NAC_tnt	ANAC020_col_v31	5649	174	980973	7906	201	1589106	5511	0.562849	0
NAC_tnt	ANAC058_colamp_a	8529	136	1163497	6607	201	1328007	5831	0.474668	0
MYB_tnt	MYB105_col_a	59	470	27757	147	201	29547	47	0.190103	3.6213e-141
MYBrelated_tnt	AT5G56840_col_a	1746	230	401206	8737	201	1756137	1538	0.162165	0
MYB_tnt	MYB13_col_a	2312	192	443562	2733	201	549333	2028	0.555396	0
C2C2gata_tnt	GATA11_col_a	127	172	21882	3149	201	632949	120	0.0320646	0
AP2EREBP_tnt	At5g18450_col_a	145	394	57184	2405	201	483405	165	0.0780453	0
Trihelix_tnt	GT3a_col_a	386	259	100107	1320	201	265320	352	0.238435	0
AP2EREBP_tnt	At5g67000_col_a	7	424	2969	220	201	44220	6	0.02275	7.6047e-18
C2H2_tnt	At1g14580_col_a	108	432	46694	280	201	56280	82	0.185331	8.2157e-214
MYB_tnt	MYB88_colamp_a	6883	102	700901	6590	201	1324590	3029	0.182499	0
GRF_tnt	GRF9_colamp_a	1017	417	424035	2374	201	477174	943	0.271884	0
MYB_tnt	MYB77_colamp_a	46	509	23406	140	201	28140	40	0.208121	2.9452e-153
NAC_tnt	ANAC011_col_a	143	430	61519	326	201	65526	115	0.223445	0
AP2EREBP_tnt	CBF3_col_a	5728	201	1149139	4987	201	1002387	4444	0.638113	0
C2C2gata_tnt	GATA1_col_a	13	87	1137	970	201	194970	7	0.00315754	3.5117e-19
AP2EREBP_tnt	ERF73_colamp_a	17	390	6628	219	201	44019	9	0.0371973	3.3011e-23
NAC_tnt	ANAC017_col_v3a	2440	184	449283	0	0	0	0	0	1
NAC_tnt	SMB_col_a	11884	215	2550072	16141	201	3244341	11489	0.606738	0
MYBrelated_tnt	LCL1_colamp_a	3108	163	505117	2752	201	553152	2190	0.497267	0
ND_tnt	AGL95_col_a	471	158	74547	799	201	160599	367	0.303042	0
SBP_tnt	SPL1_colamp_a	9385	173	1624901	8370	201	1682370	7581	0.633446	0
AP2EREBP_tnt	ERF9_colamp_a	493	400	197349	1602	201	322002	456	0.21401	0
WRKY_tnt	WRKY50_col_a	2550	172	437358	13630	201	2739630	2482	0.150235	0
HSF_tnt	HSFA6B_colamp_a	11745	153	1801220	8977	201	1804377	8256	0.546798	0
AP2EREBP_tnt	RAP26_colamp_a	6160	136	836321	5914	201	1188714	3562	0.292606	0
bZIP_tnt	TGA1_col_v3a	1758	160	281554	0	0	0	0	0	1
MYB_tnt	MS188_col_a	551	226	124785	8171	201	1642371	508	0.059217	0
LOBAS2_tnt	LBD19_colamp_a	22918	162	3716696	15348	201	3084948	14280	0.520096	0
MYBrelated_tnt	RVE1_colamp_a	38125	141	5382409	13743	201	2762343	12752	0.283801	0
NAC_tnt	ANAC096_colamp_a	1610	440	707912	2095	201	421095	1474	0.356564	0
AP2EREBP_tnt	Rap210_col_a	4544	198	900464	7613	201	1530213	4463	0.518287	0
TCP_tnt	TCP17_col_a	67	456	30584	147	201	29547	46	0.176087	2.9503e-129
RAV_tnt	RAV1_col100_a	4941	232	1144322	0	0	0	0	0	1
MYB_tnt	MS188_colamp_a	9393	123	1156117	8910	201	1790910	6408	0.362455	0
HB_tnt	ATHB40_colamp_a	37526	170	6383151	24877	201	5000277	23378	0.496082	0
ABI3VP1_tnt	AT5G18090_col_a	12	519	6223	209	201	42009	1	0.00377784	0.013305
bZIP_tnt	bZIP42_col_a	10	390	3904	131	201	26331	5	0.042872	7.7945e-25
AP2EREBP_tnt	RAP21_colamp_a	977	391	381547	2272	201	456672	764	0.216409	0
MYB_tnt	MYB51_col_a	23	374	8612	667	201	134067	19	0.0291694	1.1283e-55
MYB_tnt	MYB98_col_a	2267	180	408758	5558	201	1117158	2244	0.351245	0
NAC_tnt	ANAC005_col_a	5004	129	644174	7671	201	1541871	4130	0.316849	0
bHLH_tnt	bHLH104_col_b	85	186	15803	137	201	27537	33	0.142028	1.3545e-93
AP2EREBP_tnt	ERF9_col_a	13	323	4196	1455	201	292455	14	0.0108396	1.5803e-45
AP2EREBP_tnt	ABR1_col_a	385	332	127660	2481	201	498681	404	0.162103	0
C2H2_tnt	AT5G22990_col_a	5	256	1278	4898	201	984498	1	0.000139292	0.079132
WRKY_tnt	WRKY65_col_a	1523	160	243954	8935	201	1795935	1494	0.131576	0
MYB_tnt	MYB65_colamp_a	9975	174	1737996	9977	201	2005377	7644	0.499344	0
C2C2dof_tnt	At3g45610_colamp_a	31189	137	4281769	17475	201	3512475	15798	0.386163	0
MYB_tnt	MYB30_colamp_a	4279	132	566060	2178	201	437778	1723	0.303064	0
TCP_tnt	At2g45680_col_b	229	556	127270	450	201	90450	227	0.272082	0
NAC_tnt	ANAC055_col_v3a	304	115	35039	0	0	0	0	0	1
MYBrelated_tnt	TRP1_col_b	319	772	246271	0	0	0	0	0	1
C2H2_tnt	STOP1_col_a	78	498	38876	118	201	23718	55	0.216002	2.1498e-165
C2H2_tnt	At2g41835_col_b	33	479	15802	327	201	65727	6	0.0144852	2.9314e-13
LOBAS2_tnt	LOB_col_a	1010	284	286804	1461	201	293661	1002	0.595116	0
MYB_tnt	MYB70_col_a	6839	219	1499061	11564	201	2324364	6751	0.519048	0
MYBrelated_tnt	AT5G61620_colamp_a	20467	144	2942669	12433	201	2499033	11473	0.450983	0
C2C2dof_tnt	OBP3_col_a	3516	164	576235	16626	201	3341826	3285	0.150414	0
MYB_tnt	MYB62_colamp_a	18772	157	2947404	0	0	0	0	0	1
MYBrelated_tnt	At5g47390_col_b	4920	278	1365702	17465	201	3510465	4468	0.229996	0
C2C2dof_tnt	dof43_col_a	1840	80	146864	87	201	17487	85	0.0583012	9.4789e-199
GRF_tnt	GRF9_col_a	36	487	17537	113	201	22713	20	0.112836	6.273e-59
C2H2_tnt	At5g66730_colamp_a	8805	143	1260428	5618	201	1129218	5062	0.447132	0
G2like_tnt	At3g12730_col_a	101	413	41740	134	201	26934	68	0.216654	1.452e-209
ZFHD_tnt	ATHB33_col_a	8094	193	1561796	20104	201	4040904	7144	0.300319	0
DBP_tnt	AT3G51470_col_a	88	382	33575	752	201	151152	70	0.0878102	1.1637e-186
AP2EREBP_tnt	DDF2_col_a	686	98	67068	326	201	65526	313	0.373772	0
WRKY_tnt	WRKY43_colamp_a	634	428	271157	1421	201	285621	566	0.262042	0
E2FDP_tnt	DEL2_colamp_a	451	569	256833	727	201	146127	415	0.334494	0
C2H2_tnt	STZ_col_b	5156	267	1374196	0	0	0	0	0	1
AP2EREBP_tnt	AT3G16280_colamp_a	17041	184	3137763	13312	201	2675712	12706	0.667321	0
LOBAS2_tnt	ASL18_colamp_a	7920	192	1517392	5704	201	1146504	4869	0.48435	0
MYBrelated_tnt	At1g49010_colamp_a	12064	151	1821371	8025	201	1613025	6915	0.433426	0
NAC_tnt	ANAC083_colamp_a	12673	172	2176357	10050	201	2020050	9533	0.625515	0
WRKY_tnt	WRKY71_col_a	5494	201	1105458	9533	201	1916133	5357	0.512274	0
G2like_tnt	At1g68670_col100_a	2837	276	782587	0	0	0	0	0	1
C2C2gata_tnt	GATA16_col_a	7	429	3006	119	201	23919	6	0.0517837	3.06e-23
WRKY_tnt	WRKY22_col100_a	7040	215	1510837	0	0	0	0	0	1
AP2EREBP_tnt	At1g22810_col_a	4386	251	1100283	0	0	0	0	0	1
AP2EREBP_tnt	DREB2_colamp_a	247	415	102524	982	201	197382	206	0.157247	0
bZIP_tnt	TGA1_colamp_a	9066	158	1428861	8288	201	1665888	7423	0.61107	0
AP2EREBP_tnt	ESE3_colamp_a	2117	412	872306	3767	201	757167	1938	0.317125	0
AP2EREBP_tnt	At4g31060_col_a	2118	209	442438	3247	201	652647	2075	0.557272	0
AP2EREBP_tnt	RAP21_col_a	1881	176	331170	2103	201	422703	1600	0.525296	0
ABI3VP1_tnt	AT5G60130_col_a	2221	130	289143	19106	201	3840306	2024	0.0692887	0
bZIP_tnt	TGA6_colamp_a	22436	139	3126142	14722	201	2959122	13809	0.516173	0
HB_tnt	ATHB5_colamp_a	46967	156	7305286	21715	201	4364715	20800	0.38817	0
C2C2dof_tnt	At3g45610_col_a	197	161	31797	17122	201	3441522	181	0.00795662	4.547e-277
NAC_tnt	NTM1_col_a	8407	215	1807542	10832	201	2177232	7680	0.576149	0
SBP_tnt	SPL5_col_a	2961	202	599407	4992	201	1003392	2899	0.500286	0
HSF_tnt	HSFA6A_col_a	29	276	7995	732	201	147132	24	0.0316386	5.2063e-64
MYB_tnt	MYB116_col_a	4	398	1593	268	201	53868	3	0.0128783	1.324e-12
bZIP_tnt	bZIP69_col_a	31	399	12355	244	201	49044	27	0.099775	2.7275e-79
MADS_tnt	AGL25_colamp_a	261	449	117316	458	201	92058	190	0.221167	0
RWPRK_tnt	RKD2_colamp_a	12659	181	2289241	9282	201	1865682	8705	0.588701	0
NAC_tnt	ANAC071_colamp_a	11654	150	1743735	8531	201	1714731	7718	0.510517	0
Homeobox_ecoli	HAT2_col_v31	2406	175	421541	10750	201	2160750	1968	0.151615	0
ABI3VP1_tnt	FUS3_col_a	2055	228	467736	3266	201	656466	1788	0.499658	0
G2like_tnt	At1g25550_col100_a	7689	258	1981058	0	0	0	0	0	1
Homeobox_tnt	WUS1_col_a	117	116	13601	81	201	16281	56	0.276726	1.4239e-191
AP2EREBP_tnt	ERF3_col_a	2449	228	558956	3321	201	667521	2303	0.593265	0
C2C2dof_tnt	CDF3_colamp_a	23813	144	3424398	14724	201	2959524	13955	0.478914	0
SBP_tnt	SPL14_col_a	2622	167	436973	2529	201	508329	2158	0.58268	0
MADS_tnt	AGL13_col_b	124	430	53368	277	201	55677	78	0.162165	5.6494e-196
MYBrelated_tnt	At5g52660_col_a	4094	220	899934	4000	201	804000	3258	0.566793	0
AP2EREBP_tnt	ERF3_colamp_a	2459	149	366016	2955	201	593955	1645	0.313831	0
bZIP_tnt	bZIP48_col_a	281	395	110906	876	201	176076	285	0.29348	0
Homeobox_tnt	ATHB13_col_a	2173	223	484354	23232	201	4669632	1998	0.0752894	0
bZIP_tnt	TGA2_col_v3a	1044	191	199276	0	0	0	0	0	1
NAC_tnt	CUC1_colamp_a	50	408	20403	341	201	68541	49	0.122953	8.4898e-136
HB_tnt	LMI1_colamp_a	37339	166	6186982	22579	201	4538379	21252	0.466254	0
AP2EREBP_tnt	AT4G18450_col_a	589	174	102281	561	201	112761	485	0.562962	0
bZIP_tnt	GBF6_colamp_a	1344	134	180401	1226	201	246426	619	0.236915	0
AP2EREBP_tnt	AT3G60490_colamp_a	10110	175	1767212	9000	201	1809000	8159	0.647941	0
AP2EREBP_tnt	ERF4_colamp_a	9925	131	1301402	9348	201	1878948	6951	0.392699	0
MYBrelated_tnt	At5g05790_col_a	111	193	21477	3605	201	724605	102	0.0251918	1.2564e-240
NAC_tnt	ANAC075_col_a	3449	193	664056	4382	201	880782	3255	0.623189	0
bZIP_tnt	bZIP18_col_v31	1104	154	169827	4101	201	824301	1071	0.199086	0
AP2EREBP_tnt	DDF1_colamp_a	80	759	60720	281	201	56481	33	0.0591456	1.3913e-72
ZFHD_tnt	ATHB24_colamp_a	21434	243	5213898	16560	201	3328560	14970	0.503163	0
AP2EREBP_tnt	At1g19210_col_a	6975	218	1517300	7908	201	1589508	6308	0.681233	0
GRF_tnt	AtGRF6_col_a	3620	201	725888	6529	201	1312329	3403	0.41692	0
WRKY_tnt	WRKY20_col_a	825	248	204338	2213	201	444813	814	0.335169	0
AP2EREBP_tnt	ERF15_col100_a	3990	252	1005191	0	0	0	0	0	1
MYBrelated_tnt	RVE1_col_a	9774	142	1391525	26136	201	5253336	8916	0.233089	0
LOBAS2_tnt	LBD13_colamp_a	4437	217	963111	3715	201	746715	3350	0.617823	0
MYBrelated_tnt	At5g52660_colamp_a	23449	146	3412165	15533	201	3122133	14353	0.478474	0
ZFHD_tnt	ATHB23_colamp_a	29834	224	6696334	21976	201	4417176	20424	0.494628	0
MYB_tnt	MYB44_col100_a	1487	258	383858	0	0	0	0	0	1
C3H_tnt	U2AF35B_col_a	3	462	1387	123	201	24723	0	0	1
AP2EREBP_tnt	At1g22810_col_b	666	274	182632	0	0	0	0	0	1
E2FDP_tnt	E2FA_col_a	873	184	160569	1371	201	275571	728	0.386589	0
MYBrelated_tnt	At4g01280_colamp_a	33791	155	5244554	14953	201	3005553	14383	0.373881	0
bZIP_tnt	bZIP16_colamp_a	7173	186	1334752	6664	201	1339464	5924	0.6662	0
MYBrelated_tnt	At1g49010_col_a	4122	193	796331	20527	201	4125927	3681	0.159297	0
ZFHD_tnt	ATHB34_col_a	1498	179	267778	7200	201	1447200	1282	0.145909	0
C2H2_tnt	IDD4_col_a	2787	255	709987	12546	201	2521746	2767	0.201911	0
bZIP_tnt	bZIP44_colamp_a	448	411	184285	791	201	158991	365	0.270077	0
MYB_tnt	MYB63_col_a	392	263	103284	2666	201	535866	384	0.145795	0
Homeobox_tnt	HAT5_col_a	253	376	95070	836	201	168036	184	0.156527	0
WRKY_tnt	WRKY18_col_a	7528	167	1258171	18456	201	3709656	7228	0.306469	0
LOBAS2_tnt	ASL18_col_a	134	422	56562	624	201	125424	137	0.209497	0
MYB_tnt	MYB77_col_a	6697	199	1333768	27263	201	5479863	6752	0.222845	0
HMG_tnt	3XHMGBOX1_colamp_a	146	548	79968	598	201	120198	94	0.0968181	1.8406e-212
mTERF_tnt	AT5G23930_col_a	2527	249	630432	5551	201	1115751	2544	0.43988	0
C2C2dof_tnt	OBP4_col_a	48	169	8094	13861	201	2786061	29	0.00143673	3.5459e-31
MYBrelated_tnt	At1g74840_col100_a	5958	294	1751613	10169	201	2043969	5078	0.385506	0
WRKY_tnt	WRKY15_col_b	4781	253	1208655	22672	201	4557072	4918	0.206353	0
PLATZ_tnt	AT2G01818_col_a	115	207	23788	1483	201	298083	103	0.0635348	2.0951e-236
AP2EREBP_tnt	AT1G28160_col_a	668	243	162461	1110	201	223110	638	0.494688	0
bHLH_tnt	BIM1_col_a	490	199	97631	647	201	130047	432	0.503323	0
NAC_tnt	CUC1_col_v31	968	179	173308	3109	201	624909	948	0.263149	0
ABI3VP1_tnt	VRN1_col_a	8365	182	1523359	7028	201	1412628	5998	0.588605	0
CCAATHAP3_tnt	HAP3_col_a	4	438	1752	311	201	62511	0	0	1
G2like_tnt	AT2G40260_col_a	1832	241	441578	5434	201	1092234	1706	0.278518	0
LOBAS2_tnt	LBD19_col_a	3802	243	924914	8629	201	1734429	3795	0.403954	0
MYB_tnt	MYB116_colamp_a	12427	128	1585059	8961	201	1801161	7301	0.381604	0
MYB_tnt	MYB56_col_a	1236	187	231695	1274	201	256074	987	0.520562	0
bZIP_tnt	bZIP50_colamp_v31	17984	126	2262231	18402	201	3698802	12698	0.350651	0
AP2EREBP_tnt	RAP211_colamp_a	20971	143	2990753	13638	201	2741238	12270	0.437819	0
G2like_tnt	At3g12730_colamp_a	11902	161	1910895	10750	201	2160750	9248	0.565001	0
C2C2dof_tnt	At4g38000_colamp_a	15753	137	2163319	4583	201	921183	4097	0.232123	0
bZIP_tnt	TGA2_col_v3b	1028	193	198868	0	0	0	0	0	1
C2H2_tnt	At1g14580_colamp_a	3152	144	453969	1966	201	395166	1723	0.43007	0
AP2EREBP_tnt	DREB19_colamp_a	12679	134	1694954	11171	201	2245371	9796	0.511874	0
C2H2_tnt	TF3A_col_a	128	437	55946	1076	201	216276	110	0.104123	0
WRKY_tnt	WRKY43_col_a	49	399	19540	910	201	182910	46	0.0498351	2.7051e-118
C2C2dof_tnt	AT1G69570_colamp_a	5054	136	687815	5168	201	1038768	3799	0.414456	0
Trihelix_tnt	AT5G47660_colamp_a	18324	214	3919976	12711	201	2554911	11633	0.544172	0
AP2EREBP_tnt	CBF1_colamp_a	14876	150	2229271	11600	201	2331600	10869	0.590568	0
NAC_tnt	ANAC047_colamp_a	647	449	290320	991	201	199191	591	0.320911	0
Orphan_tnt	AT1G24250_col_a	978	171	166756	2233	201	448833	881	0.300426	0
CAMTA_tnt	CAMTA5_col_a	728	221	161184	773	201	155373	630	0.618021	0
NAC_tnt	VND2_colamp_a	4643	130	605199	4829	201	970629	3639	0.433598	0
ZFHD_tnt	AtHB32_col200_a	3523	233	819686	21104	201	4241904	3404	0.148303	0
C2C2dof_tnt	AT3G52440_col_a	1492	126	188461	6256	201	1257456	1344	0.132184	0
ARID_tnt	AT1G04880_col_a	55	432	23740	382	201	76782	50	0.114132	6.026e-142
BZR_tnt	At4g18890_col_a	814	177	143710	865	201	173865	683	0.570057	0
NAC_tnt	ANAC016_col_a	11481	194	2222078	15693	201	3154293	11173	0.613968	0
AP2EREBP_tnt	CBF4_col_a	9017	157	1419264	10898	201	2190498	8667	0.597313	0
MYB_tnt	MYB3R1_colamp_a	13662	173	2358080	12065	201	2425065	10146	0.543704	0
G2like_tnt	At3g04030_colamp_a	5011	158	789664	5833	201	1172433	4360	0.529369	0
CPP_tnt	AT2G20110_col_a	8721	228	1984808	6400	201	1286400	5399	0.458371	0
MYB_tnt	MYB83_colamp_a	22653	138	3121301	14502	201	2914902	12644	0.40073	0
NAC_tnt	NST1_col_v31	5940	157	929953	11344	201	2280144	5757	0.389955	0
MYBrelated_tnt	TBP3_colamp_a	150	571	85618	255	201	51255	64	0.111802	6.2323e-165
AP2EREBP_tnt	ERF5_colamp_a	53	384	20342	990	201	198990	37	0.0343612	1.7318e-76
MYB_tnt	MYB27_col_a	663	285	188735	3215	201	646215	626	0.178196	0
AP2EREBP_tnt	At2g33710_col_b	2844	258	733218	0	0	0	0	0	1
BBRBPC_tnt	BPC1_colamp_a	23474	156	3651499	16217	201	3259617	15032	0.532989	0
S1Falike_tnt	AT3G09735_col_a	4166	277	1154071	7818	201	1571418	3988	0.415905	0
AP2EREBP_tnt	AT3G60490_col_a	83	381	31640	867	201	174267	81	0.106209	8.9234e-280
AP2EREBP_tnt	ERF5_col_a	638	246	157220	846	201	170046	582	0.567233	0
AP2EREBP_tnt	ERF2_colamp_a	766	408	312453	1723	201	346323	648	0.246041	0
TCP_tnt	PTF1_col_a	44	483	21241	185	201	37185	44	0.194376	6.6575e-153
NAC_tnt	ANAC053_col_v3b	5069	206	1042961	0	0	0	0	0	1
C2C2dof_tnt	AT5G66940_col_a	10673	159	1700373	23854	201	4794654	10046	0.324611	0
WRKY_tnt	WRKY40_col_v31	0	0	0	0	0	0	0	0	1
Homeobox_tnt	ATHB20_colamp_a	7166	175	1253195	5911	201	1188111	4680	0.446411	0
NAC_tnt	ANAC062_colamp_a	5990	185	1107010	5883	201	1182483	5189	0.683524	0
MYB_tnt	MYB49_col_a	1087	175	190147	6147	201	1235547	1019	0.13782	0
AP2EREBP_tnt	ERF73_col_a	45	392	17653	611	201	122811	48	0.102588	2.9339e-206
bZIP_tnt	ABF2_col_v3a	853	163	139361	2299	201	462099	850	0.301328	0
C2H2_tnt	At5g66730_col_b	223	347	77324	0	0	0	0	0	1
WRKY_tnt	WRKY26_col_a	37	430	15912	95	201	19095	28	0.178013	6.361e-87
AP2EREBP_tnt	ABR1_colamp_a	9075	134	1212762	9210	201	1851210	6714	0.401538	0
MYB_tnt	MYB44_col_b	5395	254	1371579	0	0	0	0	0	1
MYB_tnt	MYB33_col_a	5913	225	1330668	22513	201	4525113	5999	0.261068	0
ZFHD_tnt	ATHB25_colamp_a	31997	194	6194101	24051	201	4834251	21992	0.497125	0
bZIP_tnt	bZIP53_col_v3b	3577	165	591800	0	0	0	0	0	1
bHLH_tnt	bHLH130_col_a	208	182	37884	198	201	39798	153	0.493637	0
TCP_tnt	At1g72010_col_b	1155	248	286935	0	0	0	0	0	1
Homeobox_tnt	ATHB20_col_a	13	462	6005	311	201	62511	12	0.0332678	1.6851e-37
HB_tnt	ATHB40_col_a	2648	161	426741	26424	201	5311224	2544	0.076727	0
MYBrelated_tnt	At5g58900_colamp_a	31128	179	5583841	18957	201	3810357	17782	0.4578	0
Trihelix_tnt	GT2_col_a	5907	225	1331808	9430	201	1895430	5179	0.446262	0
C2H2_tnt	AtIDD11_col_a	0	0	0	1439	201	289239	0	0	1
bHLH_tnt	bHLH10_col_a	935	167	156446	976	201	196176	771	0.531053	0
MYBrelated_tnt	LHY1_colamp_a	23939	161	3847391	15282	201	3071682	14410	0.485548	0
WRKY_tnt	WRKY70_col_b	718	252	180832	0	0	0	0	0	1
C2C2dof_tnt	AT2G28810_col_a	4201	185	777801	24032	201	4830432	4061	0.147128	0
C2C2gata_tnt	ZML1_colamp_a	421	435	183328	664	201	133464	358	0.291779	0
MYB_tnt	MYB96_colamp_a	751	103	77279	1966	201	395166	442	0.105546	0
bZIP_tnt	TGA4_col_a	2074	140	290072	4001	201	804201	1949	0.34097	0
AP2EREBP_tnt	ERF115_colamp_a	10175	156	1585852	9647	201	1939047	7676	0.4846	0
NAC_tnt	ANAC070_colamp_a	17558	176	3098514	14079	201	2829879	13446	0.652874	0
Trihelix_tnt	AT1G76870_col_b	42	388	16300	456	201	91656	38	0.0834466	6.5433e-129
SBP_tnt	SPL3_col_a	1	343	343	194	201	38994	0	0	1
NAC_tnt	NTL8_col_v3b	3405	169	574545	0	0	0	0	0	1
C2H2_tnt	STZ_col100_a	5586	225	1254449	0	0	0	0	0	1
NAC_tnt	ANAC046_col_v3a	1552	157	243176	0	0	0	0	0	1
NAC_tnt	ANAC028_col_a	7319	209	1532905	8161	201	1640361	6671	0.640443	0
bZIP_tnt	AREB3_col_v31	4259	161	684593	4617	201	928017	3797	0.606024	0
C2C2gata_tnt	GATA20_colamp_a	35028	150	5260186	17519	201	3521319	16196	0.449511	0
WRKY_tnt	WRKY45_col_a	4248	192	816215	10276	201	2065476	4173	0.370839	0
C3H_tnt	TZF9_col_a	2	494	988	176	201	35376	0	0	1
FAR1_tnt	FAR1_col_a	878	249	218446	957	201	192357	753	0.632725	0
bHLH_tnt	bHLH28_col_a	5160	218	1124363	8905	201	1789905	4976	0.489745	0
AP2EREBP_tnt	ERF10_col_a	15	210	3148	4811	201	967011	8	0.00125488	1.3313e-13
ARID_tnt	AT1G20910_col_a	7305	303	2215134	10683	201	2147283	6442	0.445429	0
AP2EREBP_tnt	At2g33710_col_a	3019	269	812010	0	0	0	0	0	1
AP2EREBP_tnt	RAP211_col_a	1369	148	202089	2592	201	520992	1304	0.365747	0
TCP_tnt	TCP16_col_a	16	397	6356	107	201	21507	10	0.0778634	1.027e-29
Trihelix_tnt	AT3G10030_col_a	647	206	132979	968	201	194568	625	0.626947	0
HSF_tnt	HSF3_col_a	9091	215	1954977	8389	201	1686189	7343	0.640281	0
MYBrelated_tnt	At4g01280_col_a	8793	202	1774121	9550	201	1919550	6953	0.529281	0
MYB_tnt	MYB99_col_a	37	391	14476	1389	201	279189	32	0.0266978	4.54e-105
ARID_tnt	AT2G17410_col_a	389	174	67578	523	201	105123	207	0.224796	0
NAC_tnt	ANAC004_col_a	7279	204	1488273	6730	201	1352730	5900	0.620538	0
bZIP_tnt	bZIP43_col_a	5	402	2008	68	201	13668	2	0.0266915	9.6482e-07
Homeobox_tnt	ATHB18_col_a	1144	192	220066	1498	201	301098	887	0.422493	0
AP2EREBP_tnt	Rap210_colamp_a	6298	147	925212	4987	201	1002387	4354	0.509931	0
Homeobox_tnt	HDG1_colamp_a	301	394	118648	1700	201	341700	225	0.109674	0
MYB_tnt	MYB58_colamp_a	21147	160	3384792	17126	201	3442326	14991	0.536082	0
AP2EREBP_tnt	At4g32800_colamp_a	1303	430	560700	2129	201	427929	1198	0.326851	0
AP2EREBP_tnt	ERF8_col_a	2097	236	495026	6541	201	1314741	2160	0.304171	0
MADS_tnt	AGL15_col_a	4012	178	715518	2257	201	453657	2093	0.452597	0
MYBrelated_tnt	AT4G12670_colamp_a	109	738	80416	0	0	0	0	0	1
MYB_tnt	MYB94_col_b	22	397	8734	785	201	157785	14	0.0176238	1.0095e-31
EIL_tnt	EIN3_col_a	1310	191	250445	1209	201	243009	1046	0.589273	0
NAC_tnt	ANAC053_col_v3a	5186	207	1072576	0	0	0	0	0	1
NAC_tnt	NST1_colamp_a	15945	177	2825702	13426	201	2698626	12759	0.675137	0
C2H2_tnt	At5g66730_col_a	266	353	93972	0	0	0	0	0	1
NAC_tnt	VND4_colamp_a	8792	177	1555407	7726	201	1552926	7295	0.689317	0
TCP_tnt	At1g72010_col200_a	2811	258	724317	0	0	0	0	0	1
AP2EREBP_tnt	CBF2_col_a	3875	133	514393	3345	201	672345	2944	0.535686	0
MADS_tnt	AGL15_colamp_a	801	442	353702	1233	201	247833	703	0.31264	0
C3H_tnt	AT3G12130_colamp_a	38600	125	4822977	12290	201	2470290	11424	0.265668	0
bHLH_tnt	bHLH31_col_b	272	378	102699	0	0	0	0	0	1
NAC_tnt	VND3_colamp_a	3134	200	625928	3219	201	647019	2710	0.648727	0
AP2EREBP_tnt	At1g36060_colamp_a	3494	139	484915	3362	201	675762	2421	0.402834	0
NAC_tnt	ANAC013_colamp_a	97	404	39185	608	201	122208	85	0.121181	4.5386e-227
NAC_tnt	ANAC046_colamp_a	19472	164	3196944	13094	201	2631894	12309	0.527713	0
bZIP_tnt	bZIP53_col_v3a	3588	165	593658	0	0	0	0	0	1
AP2EREBP_tnt	DREB26_col_a	459	186	85219	659	201	132459	384	0.421687	0
LIM_tnt	WLIM2A_col_a	2	438	876	222	201	44622	0	0	1
AP2EREBP_tnt	DREB2_col_a	9	252	2267	2345	201	471345	9	0.0037347	3.8994e-30
MYBrelated_tnt	AT3G10580_col_a	50	492	24623	164	201	32964	46	0.222972	9.7298e-186
C2H2_tnt	IDD2_col_a	2	420	839	131	201	26331	0	0	1
ABI3VP1_tnt	VRN1_colamp_a	94	636	59749	439	201	88239	32	0.0439762	4.4948e-59
C2C2dof_tnt	dof24_colamp_a	18194	124	2250261	7767	201	1561167	6605	0.28421	0
bZIP_tnt	bZIP42_colamp_a	150	592	88845	252	201	50652	96	0.164374	6.2617e-258
MYB_tnt	MYB105_colamp_a	849	444	377306	1062	201	213462	634	0.27781	0
bZIP_tnt	ABI5_colamp_v3b	4156	263	1094305	4378	201	879978	3594	0.581728	0
AP2EREBP_tnt	ERF115_col_a	1912	233	445162	2454	201	493254	1812	0.611364	0
LOBAS2_tnt	LBD23_colamp_a	1442	111	160317	2321	201	466521	679	0.131834	0
bZIP_tnt	TGA9_col_a	3917	209	818787	4355	201	875355	3607	0.660114	0
NAC_tnt	ANAC053_colamp_a	8037	212	1702801	7503	201	1508103	7032	0.708384	0
RWPRK_tnt	NLP7_col_a	898	186	166655	867	201	174267	721	0.566464	0
AP2EREBP_tnt	AT1G28160_colamp_a	8439	196	1656600	9190	201	1847190	7318	0.648215	0
MYBrelated_tnt	At3g09600_col_a	1	155	155	10676	201	2145876	1	7.30402e-05	0.00034642
NAC_tnt	NAP_col_v3a	1885	164	308369	4596	201	923796	1869	0.318676	0
C2H2_tnt	AZF1_colamp_a	830	157	130355	1528	201	307128	583	0.254997	0
MYB_tnt	ATY13_col_a	0	0	0	19568	201	3933168	0	0	1
C2C2dof_tnt	dof42_col_a	836	211	176115	801	201	161001	666	0.590934	0
NAC_tnt	NTL8_col_v3a	3376	169	570583	0	0	0	0	0	1
G2like_tnt	KAN2_col_a	132	441	58270	242	201	48642	110	0.248618	0
NAC_tnt	ANAC046_col_v3b	1549	156	241652	0	0	0	0	0	1
TCP_tnt	TCP3_colamp_a	958	444	425446	1466	201	294666	840	0.304978	0

[truncated: 7 more sheets: Supplementary Table S5_3, Supplementary Table S6_1, Supplementary Table S6_2, Supplementary Table S6_3, Supplementary Table S6_4, Supplementary Table S6_5, Supplementary Table S6_6]
